# Supplementary material for: Lapatinib and poziotinib overcome ABCB1-mediated paclitaxel resistance in ovarian cancer
Source: PLoS One. 2021 Aug 4;16(8):e0254205. doi: 10.1371/journal.pone.0254205 (PMC8336885; doi:10.1371/journal.pone.0254205)
Supplement: S1 Table — (XLSX) [file pone.0254205.s001.xlsx]

## Sheet: Common
OVCAR3												TOV-21G
ensembl_gene_id	hgnc_symbol	OVCAR3-PacR_A	OVCAR3-PacR_B	OVCAR3-PacR_C	OVCAR3ctrl_A	OVCAR3ctrl_B	OVCAR3ctrl_C	log2FoldChange	logCPM	PValue	FDR	TOV21G-PacR_A	TOV21G-PacR_B	TOV21G-PacR_C	TOV21Gctrl_A	TOV21Gctrl_B	TOV21Gctrl_C	log2FoldChange	logCPM	PValue	FDR
ENSG00000085563	ABCB1	3.69	6.67	6.8	0.11	0.07	0.01	8.25265	3.12051	7.85199e-159	7.41228e-156	40.7	36.05	52.57	0.19	0.32	0.26	8.54476	5.90428	0	0
ENSG00000158258	CLSTN2	16.44	27.6	32.13	3.12	1.96	3.63	3.34282	6.64773	1.17562e-135	8.07115e-133	25.97	20.58	30.03	0.17	0.18	0.17	7.39633	6.25683	0	0
ENSG00000130600	H19	0.78	1.38	0.98	70.6	48.67	41.68	-5.67801	4.68989	3.9111e-84	7.67186e-82	2.32	1.07	2.18	242.35	294.1	312.9	-6.73665	6.6497	0	0
ENSG00000095303	PTGS1	112.43	185.15	136.93	26.18	18.54	31.97	2.65485	7.98812	8.34548e-61	8.08014e-59	33.5	25.12	37.66	1.19	1.15	1.19	5.0808	5.33197	0	0
ENSG00000151090	THRB	10.34	17.18	18	4.7	4.01	4.64	1.87025	4.93615	1.72257e-56	1.4535e-54	10.12	9.85	13.26	0.03	0.03	0.06	8.42908	3.84	0	0
ENSG00000021645	NRXN3	9.63	16.99	19.04	2.04	1.69	3.57	2.76742	4.74414	1.17964e-42	5.74752e-41	21.46	19.33	25.81	0.74	1.29	1.12	4.61638	4.9484	0	0
ENSG00000152377	SPOCK1	69.62	107.45	96.21	29.37	16.23	38.17	1.8008	6.64961	2.72125e-31	8.10686e-30	80.78	87.62	118.33	6.21	12.04	13.46	3.30637	6.37864	0	0
ENSG00000168077	SCARA3	22.28	35.28	32.95	91.98	66.31	86.7	-1.26978	7.14081	1.52713e-29	4.10423e-28	0.67	0.54	0.75	21.13	25.6	26.3	-4.99259	4.65303	0	0
ENSG00000104490	NCALD	11.69	20.36	18.78	6.81	5.56	4.72	1.6931	4.69434	6.41575e-27	1.47719e-25	50.8	45.18	57.04	4.66	5.5	5.79	3.62743	5.72491	0	0
ENSG00000133687	TMTC1	15.58	27.01	29.54	62.4	43.68	77.05	-1.37274	7.46981	9.09645e-24	1.75919e-22	0.1	0	0.02	15.8	20.08	19.33	-9.88586	4.71574	0	0
ENSG00000135919	SERPINE2	5.66	9.99	9.22	2.43	1.81	4.34	1.75802	3.19483	1.04127e-20	1.65725e-19	518.77	400.27	555.81	33.59	38.63	40.1	3.97786	8.56769	0	0
ENSG00000004799	PDK4	0.14	0.27	0.25	0.61	0.62	0.66	-1.59174	0.223171	8.03181e-09	4.61791e-08	4.22	3.57	4.6	204.84	241.23	216.49	-5.43103	7.87493	0	0
ENSG00000078114	NEBL	0.46	1.09	0.77	1.53	1.05	2.46	-1.29152	1.79433	3.62853e-07	1.68321e-06	0.07	0.03	0.09	51.89	68.66	53.95	-10.0419	6.18351	0	0
ENSG00000164761	TNFRSF11B	0.44	0.53	0.4	1.53	1.86	1.08	-1.62362	0.400467	7.67775e-07	3.38484e-06	0	0	0	52.47	68.7	75.07	-14.0334	4.9939	0	0
ENSG00000113140	SPARC	0.5	1.65	0.99	2.61	2.18	3.29	-1.13584	0.815002	1.16867e-06	5.01466e-06	2.09	1.86	2.05	144.26	179.78	176.14	-6.06132	5.88226	0	0
ENSG00000107518	ATRNL1	20.85	34.73	29.88	3.72	2.8	5.33	3.19501	4.79627	5.09166e-116	2.48079e-113	20.95	16.06	21.77	0.18	0.13	0.03	7.69419	3.67111	0	2.84456e-308
ENSG00000166833	NAV2	19.17	32.68	32.62	18.02	12.05	19.14	1.0355	6.81301	1.37373e-21	2.34318e-20	75.34	67.27	91.44	6.26	9.7	6.95	3.33991	7.65952	1.11327e-302	1.75407e-300
ENSG00000135925	WNT10A	27.92	40.14	41.89	15	10.73	19.81	1.35753	5.55821	1.25385e-26	2.85214e-25	29.9	23.22	29.84	2.17	2.91	2.45	3.73032	4.62847	6.78135e-292	1.02348e-289
ENSG00000152527	PLEKHH2	1.19	1.84	2.04	0.8	0.47	0.85	1.53193	2.22475	1.55949e-19	2.2758e-18	10.61	6.46	10.48	0.36	0.36	0.35	5.59139	4.13437	1.09094e-283	1.59612e-281
ENSG00000136235	GPNMB	3.76	4.92	4.67	22.1	16.76	27.04	-2.14139	4.69929	3.40605e-58	3.02618e-56	2.41	2.18	1.82	28.68	32.17	33.23	-3.95891	4.71955	4.92822e-283	7.13745e-281
ENSG00000124134	KCNS1	7.02	11.32	8.42	3.2	2.14	3.44	1.78856	4.46511	8.38812e-31	2.42245e-29	8.59	7.52	10.43	0.1	0.24	0.2	6.05952	3.85643	1.12044e-278	1.59058e-276
ENSG00000185630	PBX1	35.39	58.13	61.01	114.97	81.27	106.18	-1.01542	8.00059	7.04077e-16	7.95391e-15	1.26	1.07	0.96	31.02	39.66	36.08	-5.13988	5.51171	1.87155e-276	2.63082e-274
ENSG00000166147	FBN1	15.51	28.56	34.18	6.5	3.97	10.19	2.0642	6.92198	1.90889e-21	3.21426e-20	37.52	32.6	49.04	5.47	5.54	5.05	3.18968	7.15701	8.48748e-256	1.06749e-253
ENSG00000205426	KRT81	2	1.74	1.56	0.46	0.41	0.54	2.15259	0.868753	1.36354e-10	9.58795e-10	38.13	28.28	34.89	1.32	1.74	1.82	4.62229	4.58223	2.63188e-239	3.0931e-237
ENSG00000109819	PPARGC1A	13.39	19.89	19.74	6.81	4.95	9.68	1.37352	5.14405	9.92027e-22	1.71133e-20	39.69	36.29	53.18	7.81	8.47	10.82	2.50537	5.97782	1.23216e-216	1.31842e-214
ENSG00000164509	IL31RA	0.49	0.74	0.76	0.08	0.05	0.2	3.32967	-0.389344	1.09254e-20	1.73703e-19	11.81	10.69	14.51	0.36	0.53	0.35	5.09432	3.50436	9.05537e-208	8.83237e-206
ENSG00000188641	DPYD	0.95	1.84	1.95	0.12	0.28	0.19	3.30228	1.37882	7.63443e-33	2.44302e-31	15.69	12.04	17.56	1.01	1.73	1.15	3.96881	4.3095	1.96974e-205	1.8828e-203
ENSG00000145246	ATP10D	4.83	6.72	8.1	3.58	2.09	3.81	1.09662	4.17185	2.32109e-16	2.71792e-15	30.79	25.03	35.71	5.38	6.41	5.99	2.45425	5.62336	4.12256e-204	3.91452e-202
ENSG00000144824	PHLDB2	26.72	43.6	43.96	16.81	13.05	23.54	1.27518	6.63927	9.8859e-26	2.14844e-24	194.18	167.47	240.33	20.14	25.93	28.11	3.27161	8.44472	4.82375e-202	4.55019e-200
ENSG00000100342	APOL1	4.16	6.11	5.11	3.34	2.06	3	1.05967	2.90252	4.44635e-09	2.644e-08	45.78	39.46	53.89	7.61	10.41	10.64	2.50112	5.51227	6.21673e-201	5.78802e-199
ENSG00000124813	RUNX2	2.32	4.03	3.75	1.51	1.03	1.3	1.40624	2.92273	1.1995e-17	1.52888e-16	12.7	11.79	14.11	1.43	1.86	1.42	3.23754	4.25511	7.93447e-201	7.33964e-199
ENSG00000047457	CP	28.95	46.58	29.25	142.05	106.79	59.26	-1.59195	7.21759	1.52918e-05	5.57219e-05	0.47	0.34	0.7	11.63	11.87	11.81	-5.66219	3.13716	1.20115e-195	1.09001e-193
ENSG00000171444	MCC	12.45	19.67	21.72	7.06	5.2	10.46	1.37222	5.78708	3.3342e-20	5.10231e-19	13.45	13.78	16.68	2.53	3.37	2.7	2.62575	5.05347	6.17576e-195	5.53425e-193
ENSG00000076716	GPC4	24.68	43.69	42.49	12.45	9.65	15.43	1.71487	6.66504	2.70862e-47	1.66305e-45	105.35	88.72	119.5	23.91	27.22	27.11	2.24635	7.83831	3.76125e-194	3.34962e-192
ENSG00000198729	PPP1R14C	18.27	32.69	31.23	7.13	5.88	13.82	1.79528	4.97167	3.51802e-16	4.05311e-15	11.26	10.21	13.96	0.21	0.26	0.24	5.86261	3.19957	6.97903e-193	6.17687e-191
ENSG00000213626	LBH	165.99	270.76	177.29	117.75	71.65	112.71	1.1861	8.00032	5.73804e-14	5.56988e-13	13.96	12.23	15.57	0.44	0.91	0.51	4.57235	3.28367	8.70126e-191	7.56113e-189
ENSG00000172260	NEGR1	6.86	11.22	10.3	1.3	0.73	3.53	2.42179	3.95684	1.45762e-11	1.13484e-10	53.38	48.97	64.54	9.39	14.61	13.42	2.37043	6.12684	4.23308e-177	3.44851e-175
ENSG00000138623	SEMA7A	8.69	13.82	12.57	4.47	3.03	7.02	1.55241	4.1902	1.57766e-18	2.13713e-17	23.53	20.47	27.05	4.04	5.92	5.32	2.49127	4.799	1.09121e-175	8.64407e-174
ENSG00000080493	SLC4A4	0.36	0.96	1.03	0.2	0.1	0.29	2.15213	0.908862	9.72555e-12	7.70696e-11	34.77	30.87	42.4	5.57	7.77	6.29	2.60746	6.26576	1.19148e-166	9.03887e-165
ENSG00000268089	GABRQ	0.08	0.11	0.17	1.07	0.79	1.22	-2.95055	1.52218	4.63515e-36	1.68292e-34	0.15	0.1	0.16	4.05	5.17	5.16	-4.87813	3.25622	2.2058e-165	1.65585e-163
ENSG00000144810	COL8A1	2.09	3.23	4.04	0.32	0.13	0.28	3.34561	2.27475	2.99123e-59	2.72166e-57	86.47	70.84	103.63	21.18	25.81	27.43	2.00069	7.14383	6.40392e-157	4.59097e-155
ENSG00000144619	CNTN4	5.57	9.29	8.68	0.07	0.14	0.21	6.52292	2.89005	7.36294e-121	3.83482e-118	10.35	13.55	17.76	0.26	0.24	0.21	6.73575	3.37263	2.9651e-153	2.04392e-151
ENSG00000154027	AK5	9.42	9.76	14.49	0.62	0.15	1.06	4.31675	2.2211	1.00964e-78	1.60523e-76	77.44	62.18	74.15	12.16	10.51	15.06	2.67588	5.05859	3.21125e-152	2.19252e-150
ENSG00000132170	PPARG	9.81	15.66	13.28	1.42	0.78	1.47	3.54134	3.26431	6.87013e-82	1.20659e-79	58.03	46.78	63.73	15.81	19.24	17.39	1.849	5.38218	1.50205e-151	1.01587e-149
ENSG00000164574	GALNT10	16.05	26.59	20.96	10.96	8.34	12.04	1.23423	5.71743	6.36217e-25	1.33279e-23	112.83	106.93	137.62	30.53	41.5	37.41	1.86937	7.72133	1.48247e-146	9.66163e-145
ENSG00000183691	NOG	4.98	7.39	10.05	22.43	18.29	22.15	-1.35778	4.37751	1.04926e-19	1.5464e-18	0.13	0.18	0.33	10.38	11.07	10.49	-5.32001	2.64729	4.34638e-134	2.58583e-132
ENSG00000137968	SLC44A5	0.03	0.05	0.08	2.29	1.94	2.26	-5.16584	1.88764	9.93886e-77	1.5318e-74	3.49	2.61	4.13	19.51	23.48	19.44	-2.37454	4.97639	3.42745e-133	2.02234e-131
ENSG00000120875	DUSP4	4.71	8.49	8.45	1.54	1.16	2.66	2.19013	4.32152	7.17336e-28	1.77617e-26	125.52	107.11	143.25	37.61	43.65	40.05	1.88121	8.31351	1.02541e-130	5.90456e-129
ENSG00000006210	CX3CL1	16.48	26.64	16.85	7.04	4.74	9.41	1.73666	5.2321	2.11496e-16	2.48401e-15	4.43	3.47	4.93	0.17	0.3	0.32	4.33993	2.43385	1.09884e-115	5.7084e-114
ENSG00000132321	IQCA1	2.64	5.34	4.79	8.43	7.54	8.67	-1.00801	3.71428	1.24563e-13	1.16567e-12	0.1	0.19	0.18	5.45	6.2	6.09	-5.28643	2.29909	2.92406e-114	1.49733e-112
ENSG00000120885	CLU	144.81	191.09	172.66	508.7	385.21	366.19	-1.15548	7.72997	5.3954e-10	3.54776e-09	42.84	32.63	46.66	124.17	152.11	174.64	-1.79381	5.84474	3.30194e-106	1.55224e-104
ENSG00000115896	PLCL1	0.03	0.06	0.15	0.44	0.42	0.66	-2.81558	-0.0334037	1.53694e-14	1.56534e-13	0	0.01	0.02	2.32	3.25	3.03	-7.68364	1.87898	6.25818e-103	2.82169e-101
ENSG00000137801	THBS1	89.06	163.13	154.11	36.49	21.71	44.32	2.01469	8.63181	2.55788e-42	1.23039e-40	1491.69	1307.2	1936.13	275.34	370.15	372.74	2.41977	11.9514	4.1339e-102	1.85224e-100
ENSG00000110090	CPT1A	91.78	156.93	143.21	56.92	37.23	65.75	1.44315	8.36664	5.86683e-29	1.5278e-27	39.34	32.98	45.42	13.47	18.96	15.16	1.54474	6.32225	1.12311e-99	4.87975e-98
ENSG00000164107	HAND2	0.08	0.17	0.03	0.92	0.72	1.02	-3.01265	-0.509482	3.85529e-14	3.77629e-13	0.23	0.13	0.15	6.33	7.58	7.38	-4.86719	2.01469	1.69762e-99	7.30946e-98
ENSG00000117009	KMO	2.85	4.27	4.07	0.09	0.28	0.16	4.62303	1.19943	2.95925e-53	2.22371e-51	39.96	26.91	41.53	6.45	6.81	3.91	2.75299	4.30688	6.08972e-99	2.59864e-97
ENSG00000106688	SLC1A1	3.36	4.79	5.46	1.03	0.6	0.92	2.35397	2.627	1.56133e-40	7.1679e-39	43.82	37.38	48.52	14.55	16.31	15.73	1.64282	5.80963	6.30437e-99	2.68226e-97
ENSG00000119866	BCL11A	0.66	1.12	0.91	11.29	9.03	9.61	-3.4992	3.56606	1.55497e-66	1.77926e-64	0	0	0.14	5.49	4.61	4.69	-7.87308	1.56351	2.54637e-98	1.07699e-96
ENSG00000114805	PLCH1	0.53	1.14	1.33	3.7	2.62	4.15	-1.90972	3.31025	3.27976e-35	1.15472e-33	2.18	2.23	2.7	13.31	16.03	14.73	-2.41792	4.86708	6.63279e-96	2.76456e-94
ENSG00000054598	FOXC1	15.12	25.88	27.62	5.91	5.22	7.99	1.99153	5.56628	7.97236e-50	5.37565e-48	19.16	16.14	21.65	7.26	8.79	8.13	1.48088	5.19888	6.20287e-95	2.55565e-93
ENSG00000124875	CXCL6	1.49	3.07	1.47	0.79	0.71	1.12	1.20762	0.809867	3.22688e-06	1.29313e-05	19.23	17.56	20.5	3.26	4.31	5.74	2.43988	3.64387	2.45398e-87	9.35777e-86
ENSG00000164932	CTHRC1	18.16	24.51	22.47	3.08	2.65	3.21	3.02017	3.60472	2.67368e-61	2.62229e-59	21.91	17.99	21.66	4.32	4.43	4.04	2.47601	3.26972	3.88378e-86	1.45774e-84
ENSG00000115468	EFHD1	52.9	90.35	90.67	42.16	30.6	52.03	1.07354	6.25088	9.57988e-19	1.3154e-17	18.06	14.69	20.17	3.73	4.6	3.45	2.37677	3.60179	2.68557e-85	1.00275e-83
ENSG00000124575	HIST1H1D	255.21	232.81	243.85	86.4	68.57	62.46	1.95464	6.33182	1.61141e-15	1.78305e-14	132.84	108.83	115.45	21.9	20.04	21.1	2.75757	4.86691	5.51845e-83	2.02881e-81
ENSG00000205978	NYNRIN	2.34	3.96	3.77	11.14	7.3	9.12	-1.32615	5.2775	9.16212e-20	1.35671e-18	0.29	0.25	0.25	2.31	2.56	2.89	-3.33387	2.81296	2.54355e-81	9.16316e-80
ENSG00000176092	AIM1L	1.13	1.47	0.94	2.97	1.49	2.92	-1.99221	2.3624	1.54051e-25	3.29574e-24	0.59	0.69	1.11	4.57	4.63	2.74	-3.38708	2.21752	4.53196e-79	1.55082e-77
ENSG00000163739	CXCL1	141.2	166.11	149.54	35.43	32.1	37.86	2.29397	6.33562	2.75951e-39	1.17739e-37	507.32	417.47	553.21	182.86	197.44	211.23	1.56283	7.89952	4.59001e-79	1.56694e-77
ENSG00000108375	RNF43	1.25	1.93	2.58	5.61	3.87	3.99	-1.29784	3.4273	6.88406e-17	8.37172e-16	0.08	0.05	0.04	2.06	3.7	2.38	-5.29068	1.99877	5.27931e-79	1.78947e-77
ENSG00000117122	MFAP2	9.89	12.79	13.17	35.45	26.67	34.52	-1.27909	3.93703	2.29549e-19	3.3083e-18	0.42	0.09	0.09	12.52	12.98	15.01	-5.82417	1.91572	9.41089e-78	3.1453e-76
ENSG00000173175	ADCY5	0.14	0.28	0.24	0.88	0.59	0.48	-1.63339	0.674492	2.05181e-10	1.41574e-09	0.15	0.08	0.33	2.07	2.76	3.27	-4.42503	1.80786	3.49056e-76	1.13745e-74
ENSG00000109255	NMU	310.79	350.57	377.39	155.93	143.19	219.2	1.20057	7.27064	3.0126e-13	2.72306e-12	23.31	15.43	19.96	1.23	1.68	1.17	4.10136	2.41091	4.74786e-76	1.54015e-74
ENSG00000177283	FZD8	1.68	2.62	2.71	6.71	5.03	6.61	-1.24077	3.76297	7.93993e-22	1.38003e-20	6.26	5.69	7.38	20.28	23.17	20.8	-1.4858	5.17061	4.85383e-76	1.57098e-74
ENSG00000135090	TAOK3	13.2	22.99	22.08	7.71	6.26	10.05	1.46815	5.25706	5.02291e-35	1.74807e-33	23.43	20.94	29.35	7.37	10.05	9.4	1.739	5.2172	7.97638e-74	2.51352e-72
ENSG00000158813	EDA	0.36	0.51	0.4	0.22	0.16	0.28	1.02054	0.117465	0.000124773	0.000389696	5.06	3.37	4.58	1.04	1.35	1.03	2.22786	3.05056	1.2984e-73	4.07363e-72
ENSG00000090376	IRAK3	0.74	1.35	1.2	0.35	0.27	0.2	2.06714	1.74135	9.33396e-28	2.28493e-26	18.46	14.91	21.05	5.95	8.17	8.2	1.61194	5.77279	4.96676e-72	1.52491e-70
ENSG00000227051	C14orf132	0.01	0.01	0	0.8	0.57	0.87	-6.19264	1.23781	5.53313e-65	6.10017e-63	0.16	0.12	0.17	1.55	1.89	1.98	-3.37698	2.28402	7.96728e-72	2.44092e-70
ENSG00000142871	CYR61	175.3	285.05	246.24	71.84	55.25	82.76	1.9076	8.13883	4.87749e-58	4.30816e-56	637.96	535.38	752.67	237.57	282.73	272.31	1.51982	9.4353	1.5211e-71	4.64031e-70
ENSG00000184697	CLDN6	29.07	43.12	39.33	101.04	69.77	118.21	-1.19366	6.06811	7.45601e-21	1.19931e-19	8.07	4.71	6.83	37.46	38.05	38.26	-2.30972	4.18493	1.71997e-69	5.1377e-68
ENSG00000178445	GLDC	74.1	122.52	105.82	53.96	36.71	63.3	1.12528	7.80518	2.09699e-19	3.028e-18	109.77	92.99	130.06	47.54	55.74	53.03	1.30506	7.58504	2.79991e-69	8.32887e-68
ENSG00000142102	ATHL1	0.52	1.13	0.6	2.83	1.67	2.48	-1.26331	1.86146	3.09687e-09	1.86727e-08	0.41	0.43	0.43	4.86	5.57	4.49	-3.46068	2.20329	2.7094e-68	7.87978e-67
ENSG00000197249	SERPINA1	31.6	43.85	36.8	12.88	9.54	8.83	1.9808	5.00414	2.3697e-25	5.04112e-24	8.43	7.21	7.74	0.98	0.42	1.11	3.97047	2.25298	4.91724e-68	1.41858e-66
ENSG00000101331	CCM2L	2.29	3.83	3.41	2.2	1.31	1.62	1.00784	1.88648	2.75707e-07	1.30501e-06	27.27	22.32	30.22	11.2	11.66	10.81	1.49292	4.59111	5.71933e-67	1.62706e-65
ENSG00000140853	NLRC5	2.02	2.68	3.02	1.73	0.96	1.35	1.20088	1.83211	2.14086e-10	1.47516e-09	10.23	10.08	13.11	2.66	3.78	2.12	2.09688	3.42585	3.79758e-66	1.07396e-64
ENSG00000152495	CAMK4	2.8	4.24	3.5	23.89	17.51	22.39	-2.77958	5.00191	3.29673e-58	2.94638e-56	0.88	0.73	0.66	3.48	3.75	5.31	-2.73299	2.44788	1.61237e-65	4.4977e-64
ENSG00000118515	SGK1	12.1	18.63	13.58	4.45	3.58	6.02	1.87691	3.91268	1.8558e-32	5.80331e-31	15.6	15.03	16.79	3.49	5.43	3.53	2.28917	3.61326	5.08663e-63	1.37868e-61
ENSG00000163430	FSTL1	274.48	449.47	392.77	162.04	112.64	181.32	1.37586	9.24626	5.6591e-27	1.31298e-25	712.04	594.89	788.32	276.82	320.1	325.18	1.38287	9.97074	6.46923e-61	1.69859e-59
ENSG00000213949	ITGA1	6.83	10.78	9.28	4.5	3.54	3.62	1.23466	4.21372	3.09496e-19	4.40587e-18	21.4	20.53	27.06	8.91	11.65	9.79	1.23977	5.39157	3.92556e-60	1.0105e-58
ENSG00000165887	ANKRD2	8.8	12.3	9.64	3.68	2.64	2.64	1.88454	2.86311	3.43641e-18	4.56095e-17	23.67	18.18	28.29	6.78	7.68	6.15	1.94966	3.792	7.87455e-59	1.98428e-57
ENSG00000104450	SPAG1	12.52	22.37	19.93	8.29	7.34	11.32	1.07365	4.97314	5.09213e-13	4.52687e-12	23.88	20.76	29.8	10.33	13.81	14.52	1.2857	5.31748	5.21333e-58	1.29998e-56
ENSG00000076706	MCAM	23.91	38.08	31.77	11.02	8.23	14.77	1.67239	5.78043	2.72112e-32	8.45676e-31	152.71	131.8	177.36	71.77	83.81	82.09	1.23887	7.97805	3.01208e-57	7.43324e-56
ENSG00000091986	CCDC80	101.35	164.09	133.25	83.35	62.69	67.7	1.07462	7.48352	3.93298e-14	3.84989e-13	39.65	38.9	51.91	15.4	18.55	17.61	1.53486	5.37686	6.22121e-57	1.53264e-55
ENSG00000143153	ATP1B1	30.48	49.34	52.95	18.45	15.15	32.15	1.11068	5.76192	9.2226e-09	5.25852e-08	223.78	199.56	270.75	108.59	132.58	130.33	1.16699	7.93135	1.39618e-56	3.42196e-55
ENSG00000148082	SHC3	1.04	1.11	0.96	0.11	0.06	0.11	3.51412	1.94365	2.53983e-48	1.61863e-46	2.86	2.26	4.05	0.52	1.04	0.85	2.02009	3.22002	2.72879e-56	6.65398e-55
ENSG00000174343	CHRNA9	1.14	1.27	0.93	2.2	1.32	3.89	-1.00509	0.894145	0.00171352	0.00426096	0	0	0	4.48	4.79	6.99	-10.1638	1.16958	3.73997e-56	9.07337e-55
ENSG00000112379	ARFGEF3	2	3.26	4.26	1.15	0.81	1.3	1.68595	4.72191	2.06325e-28	5.24634e-27	8.21	7.25	9.84	3.77	4.71	4.05	1.26018	6.03879	1.1983e-55	2.87793e-54
ENSG00000148120	C9orf3	80.08	113.7	132.04	46.07	34.73	55.67	1.28555	6.39801	9.9549e-26	2.16033e-24	53.03	42.8	60.31	17.6	23.57	18.11	1.52415	5.21663	1.64301e-55	3.93279e-54
ENSG00000088002	SULT2B1	0.42	0.45	0.41	2.09	1.4	2.18	-1.93147	0.287639	5.24294e-12	4.25979e-11	0.23	0.07	0.12	4.01	4.84	4.13	-5.43036	0.813649	4.23366e-55	1.00667e-53
ENSG00000158125	XDH	6.24	10.95	8.29	3.29	2.64	3.45	1.67308	4.72361	8.54001e-30	2.33675e-28	2.85	1.69	2.63	0.26	0.28	0.76	2.88888	2.15793	5.76195e-55	1.36553e-53
ENSG00000153132	CLGN	18.53	36.32	31.26	9.7	9.27	13.22	1.55485	5.54802	7.49017e-27	1.71932e-25	5.35	4.94	6.61	1.36	1.3	1.36	2.35661	2.84954	1.30251e-54	3.06656e-53
ENSG00000120053	GOT1	56.01	77.79	76.78	38.44	28.88	49.5	1.00128	6.17672	2.03975e-17	2.55459e-16	147.73	132.01	156.99	69.26	78.85	84.04	1.1771	6.97618	2.13825e-54	5.01771e-53
ENSG00000158089	GALNT14	19.1	27.94	22.32	11.93	7.49	11.7	1.3374	4.71175	1.36672e-25	2.93641e-24	161.79	147.11	181.65	77.3	91.42	97.56	1.15809	7.45668	1.24428e-53	2.86363e-52
ENSG00000149573	MPZL2	4.25	6.39	4.1	13.72	9.31	12.73	-1.13345	3.61346	1.68444e-12	1.43092e-11	1.66	1.32	2.13	10.09	10.9	10.04	-2.38531	2.63647	2.29533e-53	5.24052e-52
ENSG00000113083	LOX	0.82	1.04	1.07	3.69	3.06	4.01	-1.84633	2.71495	1.15972e-29	3.13352e-28	1.05	0.89	1.23	5.24	5.1	5.37	-2.14356	2.89535	6.43172e-53	1.45915e-51
ENSG00000164211	STARD4	3.68	7.39	6.66	11.72	10.63	13.82	-1.161	4.18983	1.30846e-09	8.24491e-09	14.37	11.41	15.57	46.27	58.92	47.72	-1.69393	5.53339	2.34539e-51	5.18955e-50
ENSG00000158186	MRAS	24.58	41.99	42.64	16.53	12.67	26.99	1.15942	5.6465	6.51302e-12	5.24654e-11	53.66	46.43	65.66	22.5	29.22	31.06	1.15224	5.97357	4.35241e-51	9.55663e-50
ENSG00000137726	FXYD6	1.87	3.06	2.89	11.16	6.65	11.96	-1.69914	2.9762	1.6275e-24	3.29956e-23	5.57	5.19	6.24	18.94	20.76	24.44	-1.64235	3.80123	9.47424e-51	2.0676e-49
ENSG00000147394	ZNF185	3.83	5.75	4.75	13.17	9.44	10.5	-1.12155	4.6676	9.02277e-15	9.39214e-14	4.33	3.5	4.36	10.61	12.41	11.79	-1.31231	4.3243	1.92698e-45	3.81617e-44
ENSG00000163297	ANTXR2	3.94	8.24	8.21	2.15	1.17	3.13	1.68123	2.96225	1.3384e-14	1.37052e-13	12.31	9.87	13.92	3.11	4.34	3.52	1.80922	3.44444	4.8045e-45	9.42366e-44
ENSG00000189056	RELN	3.87	6.51	9.08	0.66	0.6	1.12	3.12977	5.09519	2.13302e-43	1.06327e-41	216.3	190.29	254.7	97.2	121.23	107.78	1.26164	10.3585	5.1449e-45	1.00638e-43
ENSG00000145604	SKP2	20.4	30.79	26.72	58.55	42.66	53.81	-1.03179	6.06462	1.66503e-18	2.24942e-17	32.68	25.9	36.3	61.04	65.14	68.16	-1.01508	5.96607	1.62226e-44	3.12215e-43
ENSG00000136244	IL6	8.54	8.3	8.8	1.87	1.51	2.41	2.41853	1.91875	7.1865e-18	9.34122e-17	120.4	103.86	129.31	55.85	61.61	70.58	1.11538	5.68973	5.4942e-44	1.04755e-42
ENSG00000138639	ARHGAP24	13.13	19.54	18.25	10.47	7.87	9.65	1.01969	4.61694	9.73539e-18	1.2525e-16	29.3	29	39.21	10.67	13.8	15.49	1.51934	5.33059	5.65658e-43	1.0588e-41
ENSG00000164938	TP53INP1	4.63	8.7	10.37	19.21	19.07	22.64	-1.2579	5.98664	6.65411e-15	6.99399e-14	5.43	4.38	5.78	11.67	14.41	12.34	-1.0569	5.0457	2.98218e-42	5.50302e-41
ENSG00000176788	BASP1	27.71	41.01	41.16	10.05	9.49	15.66	1.83243	5.15651	1.25831e-32	3.96774e-31	39.73	30.42	41.21	18.62	22.74	22.5	1.04809	5.15223	3.29347e-42	6.06184e-41
ENSG00000181634	TNFSF15	0.06	0.12	0.1	1.33	1.07	1.06	-3.51096	1.76042	2.86777e-42	1.37507e-40	0.01	0.01	0	0.46	0.67	0.56	-6.5309	0.286538	4.30755e-42	7.87776e-41
ENSG00000181104	F2R	43.51	74.62	72.1	10.9	9.41	11.37	2.71083	6.85892	3.9098e-115	1.7895e-112	164.9	123.26	180.56	80.99	93.91	86.03	1.07455	8.29057	8.92306e-42	1.62153e-40
ENSG00000149809	TM7SF2	26.96	33.16	35.62	94.68	60.37	85.12	-1.19204	5.60289	3.08665e-19	4.39818e-18	11.86	7.26	11.26	38.5	38.59	44.39	-1.65725	4.14905	2.07552e-40	3.65587e-39
ENSG00000078401	EDN1	7.63	12.41	10.48	1.31	0.88	1.6	3.19443	3.25361	1.73938e-73	2.36681e-71	12.25	9.83	14.3	5.21	6.07	5.57	1.35075	3.60302	1.44418e-39	2.50685e-38
ENSG00000213694	S1PR3	10.76	18.51	19.34	5.99	4.55	7.77	1.56612	5.30042	2.73944e-32	8.4962e-31	9.25	6.51	9.46	3.61	4.52	4.01	1.28535	4.2033	2.36272e-39	4.08152e-38
ENSG00000173530	TNFRSF10D	2.14	3.21	3.02	11.21	7.98	13.25	-1.77603	4.23305	9.71107e-41	4.4855e-39	12.23	9.2	14.31	25.96	30.96	30.39	-1.05153	5.54381	1.72118e-38	2.89991e-37
ENSG00000109654	TRIM2	32.42	54.96	69.33	22.69	16.13	34.43	1.14823	7.0512	1.69279e-08	9.3365e-08	28.64	25.41	35.82	15.07	20.35	14.77	1.03259	6.00185	2.03229e-38	3.41605e-37
ENSG00000280165	PCDH20	0.04	0.09	0.02	0.41	0.43	0.6	-3.07144	0.101376	5.16594e-16	5.90215e-15	0.32	0.28	0.37	1.68	2.15	2.12	-2.37131	1.83218	7.33745e-38	1.22189e-36
ENSG00000196793	ZNF239	2.03	3.68	4.04	7.74	5.1	8.07	-1.02276	2.9197	1.57549e-10	1.10116e-09	0.27	0.23	0.19	5.4	4.28	3.89	-3.93792	1.45338	1.72975e-37	2.85399e-36
ENSG00000164176	EDIL3	1.42	2.37	3.9	0.43	0.21	0.47	2.99981	1.65491	6.84547e-14	6.59822e-13	62.02	56.73	72.04	34.42	41.41	35.87	1.07039	6.57601	4.59364e-37	7.51867e-36
ENSG00000042493	CAPG	2.67	3.66	1.92	58.9	32.26	51.7	-4.08734	3.95117	2.7362e-67	3.15477e-65	50.64	35.33	48.56	146.77	131.35	140.5	-1.38845	5.35752	1.77628e-36	2.8584e-35
ENSG00000137507	LRRC32	0.54	0.64	1.53	1.84	1.1	1.71	-1.09613	1.78827	8.3815e-07	3.67793e-06	0.06	0.02	0.11	0.9	1.13	0.78	-4.94587	0.357892	1.91828e-36	3.07999e-35
ENSG00000119630	PGF	3.49	5.35	4.64	1.94	1.23	1.8	1.6472	2.18176	2.33285e-19	3.35895e-18	6.64	5.34	7.36	2.06	2.31	2.4	1.76357	2.4754	2.4556e-36	3.92512e-35
ENSG00000243232	PCDHAC2	1.98	4.03	2.79	1.66	1.26	0.88	1.55413	2.34039	5.66916e-18	7.40717e-17	2.36	2.26	2.41	0.8	0.64	1.01	2.53932	1.29431	1.5266e-35	2.38176e-34
ENSG00000119698	PPP4R4	2.92	4.98	3.69	0.81	0.96	0.65	2.18972	2.16581	3.10142e-25	6.56077e-24	5.86	4.88	6.31	1.36	2.06	1.99	1.79725	2.66944	3.51733e-35	5.42858e-34
ENSG00000144712	CAND2	0.88	1.43	1.51	3.69	2.63	3.56	-1.19477	2.92986	2.93974e-14	2.91542e-13	1.47	1.12	1.71	4.65	5.74	5.26	-1.49378	3.16245	1.23162e-34	1.88061e-33
ENSG00000198910	L1CAM	145.39	236.18	222.54	54.2	38.57	74.96	2.03687	8.74049	2.78047e-41	1.30423e-39	237.24	196.29	275.68	110.52	149.51	142.07	1.04489	9.1391	3.09829e-34	4.68107e-33
ENSG00000134775	FHOD3	0.68	1.09	1.15	0.15	0.11	0.27	2.63091	1.05661	1.57592e-24	3.2036e-23	37.5	32.76	44.46	17.35	23.34	22.62	1.11014	6.5716	5.81675e-34	8.75137e-33
ENSG00000104267	CA2	1515.61	2097.48	1910.33	425.98	292.78	413.68	2.35134	10.2107	1.51707e-75	2.24646e-73	29.27	25.82	30.93	12.49	15.22	16.77	1.13088	4.22176	8.056e-34	1.2095e-32
ENSG00000141622	RNF165	1.02	2.2	2.03	0.27	0.29	0.35	2.91389	1.69144	6.57911e-39	2.73749e-37	3.15	3.12	3.75	1.21	2.6	1.66	1.39895	3.25314	1.92818e-33	2.85602e-32
ENSG00000185745	IFIT1	1.23	1.81	1.42	0.84	0.52	1.06	1.00484	0.945448	0.000189529	0.000571273	8.69	8.7	9.76	2.86	3.03	2.11	1.97254	2.96622	5.76824e-33	8.40499e-32
ENSG00000090530	P3H2	33.24	55.31	55.52	15.31	14.99	25.35	1.53949	5.97516	8.96606e-27	2.05187e-25	291.17	296.18	410.31	148.94	234.49	239.99	1.01438	8.84924	1.12504e-32	1.62609e-31
ENSG00000169429	CXCL8	31.54	41.01	32.25	7.11	5.74	10.21	2.3717	4.80196	1.17524e-37	4.57494e-36	187.72	138.42	212.14	97.54	112.58	101.54	1.02844	7.237	3.41698e-32	4.87004e-31
ENSG00000141753	IGFBP4	71.01	113.13	89.45	48.01	33.72	62.49	1.1139	6.95106	1.49766e-13	1.39634e-12	20.47	19.34	24.41	10.48	10.12	10.97	1.27095	4.57353	9.96857e-32	1.40817e-30
ENSG00000277758	SYT15	0.33	0.83	0.48	0.3	0.14	0.51	1.09418	0.256535	0.00376234	0.00870235	4.17	3.42	5.09	0.89	1.28	0.96	1.79409	2.73854	1.35868e-30	1.85178e-29
ENSG00000085831	TTC39A	1.06	1.09	1.11	7	5.34	4.6	-2.25131	2.55073	3.79121e-23	7.10453e-22	0.81	0.92	0.97	4.54	5.33	3.8	-2.34001	1.70253	5.1013e-30	6.81029e-29
ENSG00000176533	GNG7	0.09	0.15	0.12	0.7	0.78	0.84	-2.29463	0.449895	3.78889e-18	5.0024e-17	0.42	0.26	0.25	2.32	2.32	2.43	-2.75238	1.78278	5.92772e-30	7.89885e-29
ENSG00000171680	PLEKHG5	3.28	5.7	5.96	17.68	12.08	20.14	-1.68103	5.13932	1.02593e-39	4.54417e-38	2.16	1.45	2.38	5.57	6.31	5.57	-1.35565	3.27347	2.15347e-29	2.81207e-28
ENSG00000157680	DGKI	0.72	0.93	1.01	0.04	0.21	0.08	4.43085	0.766789	8.22682e-44	4.18377e-42	2.09	1.69	2.72	0.42	0.82	0.45	2.04635	1.77168	5.98108e-29	7.72583e-28
ENSG00000182492	BGN	12.41	20.94	19.1	8.26	6	10.03	1.28367	4.61555	4.04956e-25	8.49507e-24	1.86	2.17	2.53	0.3	0.69	0.4	3.20766	1.04416	6.72009e-29	8.65879e-28
ENSG00000113742	CPEB4	20.46	35.7	38.65	14.26	9.14	19.23	1.1669	5.99023	3.55635e-18	4.70773e-17	25.76	22.38	29.61	14.95	16.77	14.69	1.01345	5.38485	1.19946e-28	1.53279e-27
ENSG00000021762	OSBPL5	0.53	2.47	2.92	3.9	3.83	4.54	-1.36296	1.95602	9.05701e-10	5.82328e-09	8.07	4.94	6.89	10.63	12.3	10.8	-1.20678	3.41837	1.20305e-28	1.536e-27
ENSG00000166780	C16orf45	3.98	5.85	5.25	2.71	1.56	2.45	1.32916	1.7884	3.62464e-12	2.97859e-11	23.87	25.04	32.19	12.84	15.49	18.86	1.00361	4.26039	2.00942e-27	2.4535e-26
ENSG00000065989	PDE4A	0.39	0.44	0.45	1.48	0.97	1.35	-1.27828	1.42547	9.27089e-10	5.94849e-09	2.04	2.08	2.4	5.32	6.15	6.37	-1.27772	3.4122	6.45281e-27	7.76178e-26
ENSG00000163053	SLC16A14	2.59	3.73	3.45	7.75	5.97	8.27	-1.16419	3.78514	2.25646e-15	2.47326e-14	0.25	0.17	0.29	1.87	1.63	1.71	-3.31122	1.11295	1.57732e-26	1.87681e-25
ENSG00000179855	GIPC3	0.16	0.18	0.13	0.51	0.38	0.32	-1.16089	0.122975	0.000534705	0.00147726	0.07	0.08	0.19	1.08	1.58	1.72	-3.4006	1.13845	3.24059e-26	3.83363e-25
ENSG00000270504		1.34	2.71	1.82	5.61	4.45	5.88	-1.29636	2.98855	4.95753e-13	4.411e-12	0.16	0.22	0.22	1.46	1.66	1.6	-2.69725	0.673672	7.92423e-26	9.29008e-25
ENSG00000099953	MMP11	0.3	0.99	0.74	2.02	1.15	2.03	-1.77615	0.828509	1.13421e-12	9.85683e-12	1.46	1.28	2.59	6.62	6.66	6.5	-1.74715	2.28453	9.11626e-26	1.06701e-24
ENSG00000188191	PRKAR1B	8.36	10.3	8.85	22.65	16.98	27.14	-1.06844	4.42036	2.62843e-15	2.86228e-14	26.32	18.9	26.61	44.28	44.99	49.6	-1.04317	4.61573	1.30117e-25	1.51307e-24
ENSG00000197915	HRNR	0.24	0.34	0.69	1.92	0.99	1.8	-1.75075	2.93212	4.60285e-10	3.04785e-09	0.33	0.32	0.42	1.68	1.9	1.34	-1.94917	2.65307	1.43999e-25	1.67043e-24
ENSG00000239282	GATSL3	1.24	1.27	2.07	4.55	2.55	3.9	-1.13905	1.34244	3.2218e-07	1.50703e-06	11.23	9.81	11.46	20.04	27.06	30.18	-1.17102	3.86209	2.37141e-25	2.73542e-24
ENSG00000140284	SLC27A2	0.4	0.65	0.51	2.38	2.35	3.48	-1.91502	1.31844	9.17864e-19	1.26146e-17	0.1	0.16	0.15	1.25	1.25	1.38	-3.35186	0.0917371	6.6662e-25	7.55573e-24
ENSG00000279713		0.81	0.77	1.3	0.36	0.2	0.24	1.95904	-0.00982184	1.51898e-09	9.49615e-09	4.02	2.91	4.3	1.24	1.36	1.02	1.86908	1.72724	2.76642e-24	3.07241e-23
ENSG00000177694	NAALADL2	1.87	4.11	3.39	8.28	6.43	7.1	-1.66252	3.53621	3.8842e-17	4.80876e-16	0.02	0.07	0.49	0.89	1.26	1.45	-3.87613	-0.155068	8.2327e-24	8.93569e-23
ENSG00000242265	PEG10	44.58	75.98	73.91	25.72	19.11	25.43	1.5506	7.63825	1.83543e-37	7.07202e-36	2061.08	1920	2501.16	1015.42	1350.49	1296.43	1.06009	12.6234	6.95182e-23	7.2862e-22
ENSG00000165300	SLITRK5	0.45	0.68	0.7	2	1.6	1.67	-1.39069	4.3472	1.35197e-21	2.30997e-20	0	0	0.01	0.08	0.12	0.09	-4.30265	-0.417745	2.05416e-22	2.12654e-21
ENSG00000237975	FLG-AS1	0.83	1.44	1.26	5.66	2.87	5.27	-1.64453	2.24648	1.66029e-21	2.81133e-20	0.15	0.07	0.65	2.56	2.88	2.61	-3.28341	0.971232	2.44496e-22	2.52564e-21
ENSG00000181418	DDN	0.3	0.59	0.44	1.14	0.72	1.09	-1.01156	1.13212	5.39058e-06	2.09519e-05	0.16	0.11	0.24	1.08	1.79	1.31	-2.77917	0.932465	2.63359e-22	2.71463e-21
ENSG00000163734	CXCL3	3.23	4.5	2.78	1.48	1.43	2.1	1.16518	1.03167	3.09933e-05	0.00010759	19.24	14.28	19.34	8.55	11.33	11.48	1.10775	3.21864	4.05617e-21	4.02195e-20
ENSG00000170775	GPR37	0.49	0.75	0.84	3.05	2.06	2.74	-1.77118	2.00373	2.34236e-21	3.90496e-20	0.05	0.03	0	0.7	0.6	0.7	-4.46716	-0.499208	6.84099e-21	6.72283e-20
ENSG00000188596	CFAP54	0.43	0.59	0.43	1.59	1.51	1.64	-1.19778	0.754354	5.76257e-06	2.23117e-05	0.03	0.13	0.13	0.93	1.36	1.5	-3.09824	-0.0407269	3.45453e-20	3.29548e-19
ENSG00000178662	CSRNP3	0.19	0.45	0.63	10.69	7.73	11.23	-4.57076	4.91621	3.12072e-114	1.34673e-111	0.01	0.01	0	0.75	0.43	0.52	-4.24156	-0.470683	5.04039e-20	4.7671e-19
ENSG00000124613	ZNF391	0.84	1.49	1.27	3.08	2.56	4	-1.54356	2.25908	3.98693e-20	6.07042e-19	0.22	0.13	0.18	0.82	1.22	1.05	-2.42893	0.40399	5.11053e-20	4.82893e-19
ENSG00000116574	RHOU	0.17	0.3	0.34	4.17	3.72	3.22	-3.67357	2.81178	4.12355e-49	2.69619e-47	0.29	0.19	0.31	1.02	1.23	1.12	-1.83585	1.00382	7.59774e-19	6.89035e-18
ENSG00000279348		0.38	0.6	0.77	1.58	1.06	1.47	-1.09969	0.747888	2.68391e-06	1.09061e-05	2.48	1.72	2.59	6.08	7.52	6.01	-1.2927	2.56484	8.15625e-19	7.39218e-18
ENSG00000100344	PNPLA3	0.19	0.62	0.18	1.51	0.96	1	-2.11206	0.194899	5.65825e-09	3.30992e-08	0.81	0.91	1.18	2.59	3.28	3.56	-1.62145	1.48447	3.21571e-18	2.85138e-17
ENSG00000103202	NME4	27.25	27.99	25.95	75.27	65.04	62.91	-1.12351	5.18348	2.02506e-07	9.72852e-07	18.54	17.28	17.89	59.35	49.98	52.75	-1.31937	4.4624	4.37449e-18	3.85504e-17
ENSG00000274307		0.76	1.66	1.69	0.07	0.05	0.15	4.13402	0.474322	9.07001e-32	2.75641e-30	3.16	1.89	2.93	0.84	1.04	0.74	1.83522	1.55095	2.73896e-17	2.32926e-16
ENSG00000215788	TNFRSF25	2.62	5.52	5.23	17.36	10.86	21.82	-1.49232	3.81613	2.90555e-22	5.18127e-21	0.3	0.45	0.67	2.85	3.26	2.22	-2.6699	0.726378	3.40732e-17	2.88225e-16
ENSG00000168646	AXIN2	1.37	2.15	2.32	4.71	3.75	4.69	-1.13338	2.88057	1.50255e-13	1.39917e-12	0.27	0.44	0.48	1.42	2.05	1.43	-2.18082	0.817996	1.3755e-16	1.13802e-15
ENSG00000130518	KIAA1683	0.16	0.39	0.39	1.19	0.95	1.67	-2.01947	1.365	1.12559e-13	1.05859e-12	0.3	0.26	0.39	1.02	1.88	1.57	-2.00679	1.52284	1.48843e-16	1.23004e-15
ENSG00000152804	HHEX	5.33	8.77	6.48	3.18	3.12	3.49	1.13986	2.73062	6.61573e-09	3.84915e-08	6.62	5.8	9.02	3.56	4.42	3.65	1.16465	2.56082	4.02267e-16	3.27153e-15
ENSG00000118194	TNNT2	0.8	1.3	0.71	3.6	2.51	4.46	-1.92506	1.36806	2.65732e-16	3.08977e-15	0.27	0.27	0.07	1.61	2.54	2.62	-3.07197	0.0357881	5.2244e-16	4.23684e-15
ENSG00000163072	NOSTRIN	0.38	0.67	1.02	1.46	1.41	1.45	-1.07439	0.468318	0.000110708	0.00034938	1.09	0.89	1.48	2.69	3.68	2.74	-1.65542	1.15347	2.03651e-15	1.59909e-14
ENSG00000135406	PRPH	1.01	1.15	1.41	0.4	0.38	0.6	2.1277	-0.300681	3.30408e-12	2.72704e-11	3.22	2	4.4	1.13	1.23	1.65	1.54753	1.36421	2.11065e-15	1.6564e-14
ENSG00000164362	TERT	0.21	0.4	0.47	1.32	0.9	1.2	-1.49163	0.76204	1.29118e-09	8.14957e-09	0.98	0.29	0.52	1.9	2.37	2.19	-1.70181	1.19053	1.09747e-14	8.27747e-14
ENSG00000120594	PLXDC2	4.53	7.75	6.76	18.07	13.23	17.88	-1.37701	5.27986	6.01244e-27	1.39069e-25	0.11	0.05	0.12	0.46	0.41	0.59	-2.61493	-0.301499	1.1814e-14	8.88582e-14
ENSG00000116711	PLA2G4A	0.27	0.36	0.29	1.09	1.07	1.25	-1.71405	0.681165	3.80966e-11	2.82757e-10	0.21	0.07	0.24	1.55	1.12	0.92	-2.25728	0.147742	9.30377e-14	6.67989e-13
ENSG00000104432	IL7	1.64	3.06	2.12	0.08	0.09	0.15	4.49545	0.280622	2.21021e-37	8.47286e-36	4.13	4.07	5.41	1.59	2.29	1.48	1.94216	1.4881	2.2072e-13	1.5445e-12
ENSG00000168785	TSPAN5	2.19	4.03	4.25	0.5	0.32	0.59	3.02758	2.31962	2.84693e-50	1.95455e-48	3.56	2.35	2.65	1.21	1.46	1.62	1.31435	2.17098	7.77092e-13	5.27305e-12
ENSG00000105088	OLFM2	2.44	3.87	2.83	19.36	14.14	18.14	-2.2655	3.80437	1.31759e-46	7.7738e-45	1.36	1.22	1.53	3.46	4.59	4.26	-1.28561	1.52489	1.02248e-12	6.8925e-12
ENSG00000137474	MYO7A	2.04	4.08	3.53	11.97	7.76	10.96	-1.54031	4.61576	1.34027e-29	3.60845e-28	0.48	0.42	0.43	1.03	1.52	1.39	-1.35878	1.47434	1.23999e-12	8.31571e-12
ENSG00000115267	IFIH1	2.69	4.98	4.5	2.34	2.1	2.3	1.06752	3.10277	3.13815e-11	2.35229e-10	2.08	1.63	2.35	0.82	0.99	0.86	1.22965	1.63524	1.38603e-12	9.26907e-12
ENSG00000119514	GALNT12	0.32	0.25	0.47	4.09	3.06	2.75	-4.10618	1.88451	1.9328e-36	7.13767e-35	0.36	0.99	1.08	1.82	2.02	2.64	-1.74225	0.899314	1.86293e-12	1.23375e-11
ENSG00000183971	NPW	0.51	1.01	0.64	3.24	2.57	3.18	-2.25888	0.231018	1.53956e-14	1.56695e-13	1.23	1.4	1.5	4.78	5.24	4.38	-1.58348	0.885854	3.29521e-12	2.14563e-11
ENSG00000204262	COL5A2	4.47	10.13	9.07	23.68	17.45	23.35	-1.41723	6.18344	1.62414e-36	6.01251e-35	0.05	0.13	0.07	0.28	0.48	0.74	-2.27543	0.151967	3.38542e-12	2.20336e-11
ENSG00000260400		0.15	0.28	0.64	0.74	0.95	0.88	-1.22303	0.190213	0.00169575	0.00422023	0.48	0.4	0.49	1.74	1.79	1.5	-1.63894	0.680972	6.36134e-12	4.06457e-11
ENSG00000140807	NKD1	0.04	0.1	0.01	0.29	0.22	0.23	-3.74362	-0.449336	1.37759e-18	1.87451e-17	0.04	0.13	0.06	0.24	0.23	0.36	-2.23407	-0.255197	7.38831e-12	4.69772e-11
ENSG00000140057	AK7	0.42	1.35	1.02	2.13	1.47	1.68	-1.1154	0.887679	1.08351e-05	4.02989e-05	3.74	3.22	4.71	6.71	7.81	8.27	-1.1036	2.54447	7.96876e-12	5.05334e-11
ENSG00000172159	FRMD3	1.73	2.76	2.54	0.82	0.37	0.57	2.16219	1.95409	4.23757e-27	9.97763e-26	1.11	1.23	0.61	0.17	0.19	0.2	1.74017	0.202449	3.0743e-11	1.87253e-10
ENSG00000103227	LMF1	0.6	0.35	0.92	3.31	1.65	2.47	-2.22619	0.961195	1.64535e-14	1.66788e-13	3.22	2.15	2.73	6.3	6.05	5.63	-1.06534	2.23793	4.48153e-11	2.69984e-10
ENSG00000196218	RYR1	5.96	7.01	6.57	20.26	14.02	14.89	-1.05997	4.27949	6.78595e-09	3.9406e-08	0.06	0.11	0.08	0.76	0.61	1.07	-2.42389	-0.447213	7.08806e-11	4.19779e-10
ENSG00000170545	SMAGP	20.2	25.09	21.89	14.32	10.02	12.48	1.00936	3.93322	6.67641e-09	3.88147e-08	8.08	4.8	7.87	3.28	4.69	4.1	1.07217	1.92188	2.26232e-10	1.29542e-09
ENSG00000151376	ME3	3.75	6.54	5.53	2.98	1.79	2.59	1.08105	2.51143	4.58925e-09	2.72469e-08	7.82	5.93	8.69	4.18	3.09	4.05	1.13909	2.72282	2.40778e-10	1.3735e-09
ENSG00000175764	TTLL11	2.16	3.46	2.43	1.35	0.78	1.69	1.26213	1.1834	2.0939e-07	1.00433e-06	2.95	2.43	2.75	1.7	1.99	2.97	1.07344	1.64461	5.08626e-10	2.83211e-09
ENSG00000130822	PNCK	0.28	0.45	0.35	1.89	1.18	1.6	-2.20743	-0.45479	8.2124e-11	5.91794e-10	1.83	1.57	3.14	5.1	6.3	7.89	-1.51592	1.30878	2.15695e-09	1.14925e-08
ENSG00000168280	KIF5C	5.95	10.43	10.13	3.23	2.97	4.6	1.31907	4.83859	2.08847e-20	3.25534e-19	0.66	0.6	0.76	0.32	0.39	0.24	1.46025	0.515494	3.56038e-09	1.8619e-08
ENSG00000165959	CLMN	7.29	13.69	12.29	26.93	19.72	27.48	-1.06678	6.22022	1.80602e-20	2.82968e-19	0.38	0.09	0.41	0.56	0.66	0.6	-1.86342	-0.33486	3.70575e-09	1.93281e-08
ENSG00000110881	ASIC1	2.32	4.07	3.26	7.36	5.1	8.08	-1.00677	3.62872	6.40649e-10	4.16905e-09	0.89	0.67	0.81	1.77	2.35	1.92	-1.0666	1.50915	4.04343e-09	2.10129e-08
ENSG00000182912	TSPEAR-AS2	0.12	0.18	0.27	1.71	1.12	2.08	-2.70744	0.0550203	4.33779e-16	4.97101e-15	1.69	1.77	2.1	4.11	5.13	3.79	-1.01205	1.72625	9.78742e-09	4.94475e-08
ENSG00000187664	HAPLN4	0.11	0.08	0.1	0.45	0.55	0.6	-2.15746	-0.164173	1.45615e-10	1.02201e-09	0.13	0.11	0.16	0.44	0.78	0.64	-1.80246	-0.282742	1.0569e-08	5.32463e-08
ENSG00000247844	CCAT1	0.88	1.8	1.15	0.33	0.16	0.25	2.4601	0.401047	9.51868e-16	1.07211e-14	1.4	1.26	1.6	0.43	0.82	0.32	1.67425	0.548869	1.28172e-08	6.41891e-08
ENSG00000240065	PSMB9	6.43	5.01	3.59	1.57	1.32	1	2.14486	1.01033	3.13055e-07	1.46662e-06	19.7	16.17	16.53	10.87	8.64	9.81	1.10619	2.74465	1.95317e-08	9.68344e-08
ENSG00000181085	MAPK15	2.51	3.73	5.32	10.02	6.42	9.26	-1.1519	2.14134	1.11692e-08	6.27368e-08	1.46	1.8	2.25	3.86	5.13	3.99	-1.14669	1.11536	7.26398e-08	3.4014e-07
ENSG00000197479	PCDHB11	0.15	0.33	0.37	0.56	0.37	0.66	-1.12362	0.300912	1.69912e-05	6.16468e-05	0.34	0.26	0.4	0.68	0.98	0.76	-1.27507	0.613846	1.18946e-07	5.45918e-07
ENSG00000174004	NRROS	0.5	0.55	0.68	4.41	2.59	3.49	-2.35877	1.91368	1.9302e-29	5.15084e-28	0.46	0.37	0.29	1	1.26	1.11	-1.42591	0.302787	1.21929e-07	5.58893e-07
ENSG00000206530	CFAP44	3.29	5.21	7.41	11.52	9.96	13.28	-1.2138	4.16763	8.38376e-15	8.73901e-14	1.2	2.08	1.6	2.44	3.37	3.41	-1.1279	1.54036	2.28825e-07	1.01891e-06
ENSG00000120738	EGR1	2.76	5.33	5.16	12.3	11.52	11.41	-1.30512	4.3339	1.31085e-15	1.45688e-14	1.27	1.52	1.9	2.95	4.08	4.29	-1.00651	2.44686	2.37509e-07	1.05594e-06
ENSG00000153234	NR4A2	1.14	2.19	2.16	4.8	3.41	5.62	-1.25569	2.90475	4.73077e-15	5.04616e-14	0.81	1.33	1.31	2.35	3.3	3.1	-1.00266	1.80428	2.45908e-07	1.09091e-06
ENSG00000236008		0.16	0.17	0.37	0.79	0.35	0.43	-2.15218	0.0477184	2.96796e-11	2.23025e-10	2.91	4.71	1.06	4.42	4.35	2.23	-1.02049	2.06891	2.80657e-07	1.23894e-06
ENSG00000125744	RTN2	0.54	0.54	0.77	2.9	2.5	2	-1.45573	0.414758	4.9856e-07	2.27363e-06	2.84	2.55	3.48	6.35	6.33	6.43	-1.0366	2.01466	2.87288e-07	1.26626e-06
ENSG00000079385	CEACAM1	0.08	0.15	0.05	3.67	3.46	1.66	-4.90964	1.84288	4.72468e-29	1.23603e-27	0.51	0.78	0.85	1.24	1.8	1.74	-1.15985	0.741445	2.98267e-07	1.31263e-06
ENSG00000260342		6.44	2.35	2.06	2.08	1.52	2.38	1.25401	0.805429	0.0252055	0.0480141	23.2	39.07	29.55	12.79	16.52	13.23	1.41257	3.4358	3.12345e-07	1.3708e-06
ENSG00000263424		3.6	7.23	6.45	3.05	2.02	2.98	1.23765	3.49141	1.16932e-15	1.30535e-14	0.98	1.19	1.54	0.25	0.65	0.21	2.00586	0.924513	4.11002e-07	1.78035e-06
ENSG00000150281	CTF1	0.22	0.45	0.41	1.19	0.98	1.1	-1.50732	-0.00883801	8.83724e-08	4.43742e-07	1.64	1.53	2.09	4.98	4.42	3.72	-1.0776	1.69969	5.43138e-07	2.32325e-06
ENSG00000061337	LZTS1	1.01	1.92	1.79	0.37	0.3	1.09	1.59607	2.24166	1.58484e-05	5.76945e-05	0.44	0.45	0.85	0.26	0.34	0.28	1.10232	0.635157	1.44801e-06	5.90487e-06
ENSG00000147231	CXorf57	1.95	3.41	2.59	1.43	0.89	1.29	1.53483	2.07659	4.70851e-19	6.61557e-18	0.74	0.98	0.85	0.44	0.68	0.51	1.39577	0.096249	2.99291e-06	1.17055e-05
ENSG00000235961	PNMA6A	0.8	1.25	1.18	2.62	1.85	2.81	-1.00501	1.62568	3.64817e-08	1.92866e-07	0.38	0.24	0.3	0.8	0.94	0.95	-1.33212	-0.159155	4.32138e-06	1.65713e-05
ENSG00000130294	KIF1A	0.86	1.61	3.22	3.26	1.77	6.89	-1.30003	3.36756	1.86203e-06	7.73492e-06	0.82	0.35	0.41	0.77	0.68	1.79	-1.08814	0.462227	4.85925e-06	1.85052e-05
ENSG00000188747	NOXA1	0.19	0.19	0.19	1.17	0.76	0.98	-2.28863	-0.275274	1.13479e-11	8.93636e-11	0.9	0.24	0.65	2.02	1.79	1.86	-1.48518	0.419929	1.44555e-05	5.18289e-05
ENSG00000184792	OSBP2	1.31	2.17	2.19	5.24	3.84	4.2	-1.42519	2.98235	1.70712e-15	1.88482e-14	0.46	0.45	0.33	0.46	1.44	0.75	-1.19038	0.377718	1.59449e-05	5.68701e-05
ENSG00000267194		0.19	0.27	0.36	1.12	0.91	1.18	-1.82862	0.478809	6.27886e-13	5.54856e-12	0.46	0.57	0.57	1.33	1.47	1.08	-1.02191	0.611754	7.14833e-05	0.000231308
ENSG00000081803	CADPS2	7.07	12.49	13.07	2.21	1.57	2.98	2.4106	4.44078	2.94395e-43	1.45788e-41	0.52	0.51	0.75	0.24	0.32	0.3	1.03182	0.245944	0.00012134	0.000379946
ENSG00000241014		0.06	0.06	0.1	0.62	0.45	0.52	-2.7848	-0.433836	8.97195e-14	8.53352e-13	0.47	0.34	0.83	1.16	1.74	1.51	-1.01986	0.770819	0.000174736	0.000535218
ENSG00000159915	ZNF233	0.2	0.39	0.92	1.66	1.31	1.67	-1.88342	0.977605	9.18905e-15	9.55864e-14	0.27	0.54	0.51	0.88	1	1.18	-1.03958	0.149301	0.000616549	0.00171552

## Sheet: OVCAR3
ensembl_gene_id	OVCAR3-PacR_A	OVCAR3-PacR_B	OVCAR3-PacR_C	OVCAR3ctrl_A	OVCAR3ctrl_B	OVCAR3ctrl_C	log2FoldChange	PValue	FDR	hgnc_symbol	refseq_mrna	entrezgene	description	chromosome_name	start_position	end_position
ENSG00000259207	57.97	98.04	95.55	3.79	2.82	4.08	4.71367	0	0	ITGB3	NM_000212	3690	integrin, beta 3 (platelet glycoprotein IIIa, antigen CD61) [Source:HGNC Symbol;Acc:HGNC:6156]	17	47253846	47311816
ENSG00000151892	30.73	50.9	40.4	1.24	0.73	1.38	5.04996	9.64597e-288	7.28464e-284	GFRA1	NM_145793	2674	GDNF family receptor alpha 1 [Source:HGNC Symbol;Acc:HGNC:4243]	10	116056925	116273467
ENSG00000079102	17.13	25.11	25.76	0.15	0.16	0.58	7.35219	8.51578e-270	4.28741e-266	RUNX1T1	NM_175634	862	runt-related transcription factor 1; translocated to, 1 (cyclin D-related) [Source:HGNC Symbol;Acc:HGNC:1535]	8	91954967	92103286
ENSG00000254927	57.85	100.2	94.71	0.16	0.14	0.1	9.26543	8.02503e-252	3.03025e-248					11	13826843	13879499
ENSG00000243943	0.19	0.24	0.11	20.37	14.41	24.27	-6.41282	5.03803e-246	1.52189e-242	ZNF512		84450	zinc finger protein 512 [Source:HGNC Symbol;Acc:HGNC:29380]	2	27582969	27623215
ENSG00000159217	38.99	68.45	65.46	1.88	0.91	1.86	4.49282	6.04964e-227	1.5229e-223	IGF2BP1	NM_006546	10642	insulin-like growth factor 2 mRNA binding protein 1 [Source:HGNC Symbol;Acc:HGNC:28866]	17	48997412	49055650
ENSG00000184867	0.33	0.88	0.31	31.74	27	32.51	-6.14872	9.27723e-213	2.00176e-209	ARMCX2		9823	armadillo repeat containing, X-linked 2 [Source:HGNC Symbol;Acc:HGNC:16869]	X	101655281	101659891
ENSG00000119283	6.49	11.41	13.13	0.07	0.07	0.21	6.82984	2.65579e-202	5.01412e-199	TRIM67		440730	tripartite motif containing 67 [Source:HGNC Symbol;Acc:HGNC:31859]	1	231162112	231221556
ENSG00000095587	26.25	44.31	39.63	1.56	0.99	2.21	5.04869	6.00593e-200	1.00793e-196	TLL2	NM_012465	7093	tolloid-like 2 [Source:HGNC Symbol;Acc:HGNC:11844]	10	96364606	96513918
ENSG00000164651	9.85	16.94	14.65	0.25	0.24	0.19	5.96608	4.9235e-196	7.43646e-193	SP8	NM_182700	221833	Sp8 transcription factor [Source:HGNC Symbol;Acc:HGNC:19196]	7	20782283	20786886
ENSG00000031081	6.28	14.13	13.09	0.75	0.45	1.13	3.90469	7.01134e-184	9.62721e-181	ARHGAP31	NM_020754	57514	Rho GTPase activating protein 31 [Source:HGNC Symbol;Acc:HGNC:29216]	3	119294373	119420714
ENSG00000170579	5.02	6.63	6.77	0.09	0.05	0.23	6.13048	4.38654e-175	5.52119e-172	DLGAP1	NM_001003809	9229	discs, large (Drosophila) homolog-associated protein 1 [Source:HGNC Symbol;Acc:HGNC:2905]	18	3496032	4455335
ENSG00000185070	14.05	22.15	22.48	1.85	1.18	1.47	3.99534	1.00039e-172	1.1623e-169	FLRT2	NM_013231	23768	fibronectin leucine rich transmembrane protein 2 [Source:HGNC Symbol;Acc:HGNC:3761]	14	85530144	85654426
ENSG00000118407	21.22	36.34	37.88	3.38	2.8	3.35	3.59962	8.12847e-167	8.76946e-164	FILIP1	NM_001300866	27145	filamin A interacting protein 1 [Source:HGNC Symbol;Acc:HGNC:21015]	6	75291859	75493738
ENSG00000166292	6.5	9.76	11.04	172.85	142.28	158.31	-4.04834	1.84059e-165	1.85335e-162	TMEM100	NM_018286	55273	transmembrane protein 100 [Source:HGNC Symbol;Acc:HGNC:25607]	17	55719627	55732121
ENSG00000085563	3.69	6.67	6.8	0.11	0.07	0.01	8.25265	7.85199e-159	7.41228e-156	ABCB1	NM_000927	5243	ATP-binding cassette, sub-family B (MDR/TAP), member 1 [Source:HGNC Symbol;Acc:HGNC:40]	7	87503633	87713323
ENSG00000172348	33.34	56.57	57.94	2.86	2.11	4.12	4.19756	6.33827e-158	5.63137e-155	RCAN2	NM_005822	10231	regulator of calcineurin 2 [Source:HGNC Symbol;Acc:HGNC:3041]	6	46220736	46491972
ENSG00000147614	16.28	25.07	22.48	1.03	1.09	0.82	4.68793	1.61987e-154	1.35925e-151	ATP6V0D2		245972	ATPase, H+ transporting, lysosomal 38kDa, V0 subunit d2 [Source:HGNC Symbol;Acc:HGNC:18266]	8	85987323	86154228
ENSG00000163083	58.11	92.13	93.11	13.3	9.9	14.1	2.8616	2.66623e-151	2.11951e-148	INHBB	NM_002193	3625	inhibin, beta B [Source:HGNC Symbol;Acc:HGNC:6067]	2	120346143	120351808
ENSG00000135636	11.38	19.55	18.71	1.04	0.8	0.54	4.98752	1.77523e-142	1.34065e-139	DYSF	NM_001130980	8291	dysferlin [Source:HGNC Symbol;Acc:HGNC:3097]	2	71453722	71686768
ENSG00000087077	0.77	1.01	1.65	23.33	15.29	25.76	-4.35698	8.09198e-137	5.82006e-134	TRIP6	NM_003302	7205	thyroid hormone receptor interactor 6 [Source:HGNC Symbol;Acc:HGNC:12311]	7	100867138	100873454
ENSG00000158258	16.44	27.6	32.13	3.12	1.96	3.63	3.34282	1.17562e-135	8.07115e-133	CLSTN2	NM_022131	64084	calsyntenin 2 [Source:HGNC Symbol;Acc:HGNC:17448]	3	139935185	140577397
ENSG00000142910	93.73	144.48	120.47	17.21	12.84	18.99	3.03525	3.50546e-135	2.30202e-132	TINAGL1	NM_022164	64129	tubulointerstitial nephritis antigen-like 1 [Source:HGNC Symbol;Acc:HGNC:19168]	1	31576485	31587686
ENSG00000087303	124.07	221.35	137.94	6.92	4.95	7.05	4.91651	4.94864e-130	3.11434e-127	NID2	NM_007361	22795	nidogen 2 (osteonidogen) [Source:HGNC Symbol;Acc:HGNC:13389]	14	52004803	52069228
ENSG00000153404	0.04	0.03	0.07	12.78	9.17	10.93	-6.28069	3.36941e-128	2.03566e-125	PLEKHG4B	NM_052909	153478	pleckstrin homology domain containing, family G (with RhoGef domain) member 4B [Source:HGNC Symbol;Acc:HGNC:29399]	5	140258	189970
ENSG00000233276	0.17	0.5	0.48	25.43	17.36	22.45	-5.58406	1.54143e-127	8.9545e-125	GPX1	NM_000581	2876	glutathione peroxidase 1 [Source:HGNC Symbol;Acc:HGNC:4553]	3	49357176	49358600
ENSG00000170454	10.29	17.09	11.32	0.05	0.09	0.08	7.65447	1.73091e-125	9.68285e-123	KRT75	NM_004693	9119	keratin 75, type II [Source:HGNC Symbol;Acc:HGNC:24431]	12	52424070	52434525
ENSG00000106004	3.69	7.09	4.07	51.43	37.21	47.52	-3.11302	4.3757e-125	2.36038e-122	HOXA5	NM_019102	3202	homeobox A5 [Source:HGNC Symbol;Acc:HGNC:5106]	7	27141052	27143668
ENSG00000144619	5.57	9.29	8.68	0.07	0.14	0.21	6.52292	7.36294e-121	3.83482e-118	CNTN4		152330	contactin 4 [Source:HGNC Symbol;Acc:HGNC:2174]	3	2098813	3057956
ENSG00000188643	2.2	2.26	2	83.12	56.6	69.85	-4.81633	1.28495e-116	6.46928e-114	S100A16		140576	S100 calcium binding protein A16 [Source:HGNC Symbol;Acc:HGNC:20441]	1	153606886	153613145
ENSG00000107518	20.85	34.73	29.88	3.72	2.8	5.33	3.19501	5.09166e-116	2.48079e-113	ATRNL1		26033	attractin-like 1 [Source:HGNC Symbol;Acc:HGNC:29063]	10	115093365	115948992
ENSG00000144857	9.74	14.16	11.96	106.25	71.29	110.43	-3.3453	2.91899e-115	1.37776e-112	BOC		91653	BOC cell adhesion associated, oncogene regulated [Source:HGNC Symbol;Acc:HGNC:17173]	3	113211003	113287459
ENSG00000181104	43.51	74.62	72.1	10.9	9.41	11.37	2.71083	3.9098e-115	1.7895e-112	F2R	NM_001992	2149	coagulation factor II (thrombin) receptor [Source:HGNC Symbol;Acc:HGNC:3537]	5	76716043	76735781
ENSG00000206190	4.04	5.43	5.15	0.21	0.26	0.62	4.53052	1.96984e-114	8.75074e-112	ATP10A	NM_024490	57194	ATPase, class V, type 10A [Source:HGNC Symbol;Acc:HGNC:13542]	15	25677273	25865172
ENSG00000178662	0.19	0.45	0.63	10.69	7.73	11.23	-4.57076	3.12072e-114	1.34673e-111	CSRNP3		80034	cysteine-serine-rich nuclear protein 3 [Source:HGNC Symbol;Acc:HGNC:30729]	2	165469647	165689407
ENSG00000127954	13.29	22.35	15.22	0.78	0.67	1	4.49004	6.60364e-113	2.7706e-110	STEAP4	NM_024636	79689	STEAP family member 4 [Source:HGNC Symbol;Acc:HGNC:21923]	7	88270892	88306891
ENSG00000173406	2.81	5.39	5.34	0.19	0.06	0.08	5.54157	9.37529e-109	3.82714e-106	DAB1		1600	Dab, reelin signal transducer, homolog 1 (Drosophila) [Source:HGNC Symbol;Acc:HGNC:2661]	1	56994778	58546734
ENSG00000169515	0.02	0.04	0.11	6.61	4.6	5.41	-6.46256	7.0536e-108	2.80362e-105	CCDC8	NM_032040	83987	coiled-coil domain containing 8 [Source:HGNC Symbol;Acc:HGNC:25367]	19	46410372	46413584
ENSG00000137285	70.5	96.8	104.54	9.31	7.13	13.37	3.38127	4.14524e-107	1.60538e-104	TUBB2B	NM_178012	347733	tubulin, beta 2B class IIb [Source:HGNC Symbol;Acc:HGNC:30829]	6	3224261	3231730
ENSG00000177508	8.39	16.48	11.68	0.42	0.91	0.86	4.62361	5.7031e-107	2.15349e-104	IRX3	NM_024336	79191	iroquois homeobox 3 [Source:HGNC Symbol;Acc:HGNC:14360]	16	54283304	54286763
ENSG00000204291	2	3.33	2.94	0.06	0.04	0.05	5.7963	7.0498e-105	2.59708e-102	COL15A1		1306	collagen, type XV, alpha 1 [Source:HGNC Symbol;Acc:HGNC:2192]	9	98943179	99070792
ENSG00000184611	4.32	6.8	7.35	0.44	0.3	0.36	4.14459	8.49453e-105	3.0548e-102	KCNH7	NM_033272	90134	potassium channel, voltage gated eag related subfamily H, member 7 [Source:HGNC Symbol;Acc:HGNC:18863]	2	162371407	162838730
ENSG00000108001	15.88	25.92	27.54	2.46	1.76	3.99	3.23757	1.12016e-104	3.93462e-102	EBF3	NM_001005463	253738	early B-cell factor 3 [Source:HGNC Symbol;Acc:HGNC:19087]	10	129835283	129963841
ENSG00000146966	18.97	32.53	31.97	5.55	3.77	4.88	2.65055	1.6623e-104	5.70623e-102	DENND2A		27147	DENN/MADD domain containing 2A [Source:HGNC Symbol;Acc:HGNC:22212]	7	140518420	140673993
ENSG00000008513	6.08	11.14	9.55	1.44	1.06	1.2	2.9764	2.58082e-104	8.66239e-102	ST3GAL1	NM_173344	6482	ST3 beta-galactoside alpha-2,3-sialyltransferase 1 [Source:HGNC Symbol;Acc:HGNC:10862]	8	133454848	133571940
ENSG00000240184	29.96	51.2	46.26	3.96	2.66	5.58	3.71339	3.73739e-103	1.22717e-100	PCDHGC3	NM_032402	5098	protocadherin gamma subfamily C, 3 [Source:HGNC Symbol;Acc:HGNC:8716]	5	141475947	141512979
ENSG00000122694	19.16	24.8	25.28	2.7	2.34	2.7	3.27763	1.43539e-102	4.61279e-100	GLIPR2	NM_001287010	152007	GLI pathogenesis-related 2 [Source:HGNC Symbol;Acc:HGNC:18007]	9	36136536	36163913
ENSG00000170477	0.13	0.27	0.2	18.54	13.53	12.89	-6.04277	2.12632e-102	6.6908e-100	KRT4	NM_002272	3851	keratin 4, type II [Source:HGNC Symbol;Acc:HGNC:6441]	12	52806549	52814551
ENSG00000188883	36.97	61	65.97	4.46	3.03	6.47	3.7272	6.37588e-102	1.96533e-99	KLRG2	NM_198508	346689	killer cell lectin-like receptor subfamily G, member 2 [Source:HGNC Symbol;Acc:HGNC:24778]	7	139452690	139483712
ENSG00000198053	19.62	34.91	28.19	4.8	3.34	4.55	2.85889	2.37129e-100	7.16319e-98	SIRPA		140885	signal-regulatory protein alpha [Source:HGNC Symbol;Acc:HGNC:9662]	20	1894167	1940592
ENSG00000105997	5.08	8.83	8.21	44.86	36.18	50.28	-2.44529	1.19764e-99	3.5469e-97	HOXA3	NM_030661	3200	homeobox A3 [Source:HGNC Symbol;Acc:HGNC:5104]	7	27106184	27152581
ENSG00000169126	19.31	37.98	32.97	2.48	1.8	3.85	3.66951	1.08205e-97	3.14295e-95	ARMC4		55130	armadillo repeat containing 4 [Source:HGNC Symbol;Acc:HGNC:25583]	10	27812164	27999048
ENSG00000118523	280.05	445.33	372.51	57.25	44.69	69.93	2.84875	8.24876e-97	2.35074e-94	CTGF	NM_001901	1490	connective tissue growth factor [Source:HGNC Symbol;Acc:HGNC:2500]	6	131948176	131951373
ENSG00000106772	6.93	12.73	11.96	2.81	2.37	3.18	2.88744	1.33137e-96	3.72389e-94	PRUNE2	NM_001308050	158471	prune homolog 2 (Drosophila) [Source:HGNC Symbol;Acc:HGNC:25209]	9	76611376	76906087
ENSG00000115828	60.09	81.82	70.56	8.65	5.23	10.88	3.23562	1.52388e-96	4.18484e-94	QPCT	NM_012413	25797	glutaminyl-peptide cyclotransferase [Source:HGNC Symbol;Acc:HGNC:9753]	2	37344574	37373322
ENSG00000250722	0.15	0.1	0.05	24.48	17.52	16.53	-8.04572	7.16955e-96	1.93373e-93	SEPP1	NM_005410	6414	selenoprotein P, plasma, 1 [Source:HGNC Symbol;Acc:HGNC:10751]	5	42799880	42887392
ENSG00000167754	169.93	231.81	208.57	33.34	22.91	37.48	2.90633	1.97567e-95	5.23518e-93	KLK5	NM_001077491	25818	kallikrein-related peptidase 5 [Source:HGNC Symbol;Acc:HGNC:6366]	19	50943303	50953093
ENSG00000189299	0.03	0.07	0	5.53	3.99	6.35	-6.97944	2.08762e-95	5.43646e-93	FOXR2	NM_198451	139628	forkhead box R2 [Source:HGNC Symbol;Acc:HGNC:30469]	X	55623400	55625325
ENSG00000182168	0.91	1.5	1.44	17.82	11.6	14.7	-3.10615	5.20738e-95	1.33309e-92	UNC5C	NM_003728	8633	unc-5 netrin receptor C [Source:HGNC Symbol;Acc:HGNC:12569]	4	95162504	95549206
ENSG00000156510	17.9	30.05	27.11	5.58	4.13	6.74	2.47415	6.2792e-93	1.58068e-90	HKDC1	NM_025130	80201	hexokinase domain containing 1 [Source:HGNC Symbol;Acc:HGNC:23302]	10	69220303	69267559
ENSG00000153162	3.79	5.75	5.52	0.41	0.31	0.43	3.8721	7.4157e-92	1.83618e-89	BMP6	NM_001718	654	bone morphogenetic protein 6 [Source:HGNC Symbol;Acc:HGNC:1073]	6	7726797	7881422
ENSG00000107731	7.13	11.71	9.25	1.52	0.98	1.58	2.95906	2.94215e-91	7.16745e-89	UNC5B	NM_170744	219699	unc-5 netrin receptor B [Source:HGNC Symbol;Acc:HGNC:12568]	10	71212570	71302864
ENSG00000166888	0.63	2.1	0.9	19.75	13.21	16.85	-3.83439	3.34816e-91	8.02708e-89	STAT6	NM_001178078	6778	signal transducer and activator of transcription 6, interleukin-4 induced [Source:HGNC Symbol;Acc:HGNC:11368]	12	57095408	57132139
ENSG00000142156	0.79	0.87	1.37	9.26	6.12	8.99	-3.13579	9.98488e-91	2.35643e-88	COL6A1	NM_001848	1291	collagen, type VI, alpha 1 [Source:HGNC Symbol;Acc:HGNC:2211]	21	45981737	46005050
ENSG00000187017	1.23	1.98	1.58	28.11	20.07	20.84	-3.90091	1.27011e-89	2.95135e-87	ESPN		83715	espin [Source:HGNC Symbol;Acc:HGNC:13281]	1	6424788	6461370
ENSG00000213145	8.52	10.39	6.81	305.06	300.95	265.79	-4.61885	4.30976e-89	9.86283e-87	CRIP1		1396	cysteine-rich protein 1 (intestinal) [Source:HGNC Symbol;Acc:HGNC:2360]	14	105486317	105488947
ENSG00000123364	4.08	7.24	6.49	0.23	0.1	0.38	4.87399	4.74527e-89	1.06974e-86	HOXC13	NM_017410	3229	homeobox C13 [Source:HGNC Symbol;Acc:HGNC:5125]	12	53938765	53946544
ENSG00000145103	0.48	0.86	0.78	11.36	7.52	9.79	-3.67092	8.06041e-89	1.79036e-86	ILDR1	NM_175924	286676	immunoglobulin-like domain containing receptor 1 [Source:HGNC Symbol;Acc:HGNC:28741]	3	121987323	122022204
ENSG00000137872	0.09	0.07	0.14	2.5	1.59	2.65	-5.74294	1.61281e-87	3.53042e-85	SEMA6D	NM_001198999	80031	sema domain, transmembrane domain (TM), and cytoplasmic domain, (semaphorin) 6D [Source:HGNC Symbol;Acc:HGNC:16770]	15	47184101	47774223
ENSG00000043355	2.73	4.47	5.28	0.01	0.02	0.15	6.99181	9.97664e-87	2.15267e-84	ZIC2	NM_007129	7546	Zic family member 2 [Source:HGNC Symbol;Acc:HGNC:12873]	13	99981772	99986773
ENSG00000075618	97.47	165.98	139.98	17.18	11.55	23.22	3.15762	3.88528e-86	8.26524e-84	FSCN1	NM_003088	6624	fascin actin-bundling protein 1 [Source:HGNC Symbol;Acc:HGNC:11148]	7	5592823	5606655
ENSG00000133019	2.9	5	4.61	21.39	14.86	22.87	-2.44911	1.16771e-84	2.44959e-82	CHRM3		1131	cholinergic receptor, muscarinic 3 [Source:HGNC Symbol;Acc:HGNC:1952]	1	239386565	239915452
ENSG00000142173	0.34	0.41	0.29	5.54	4.03	5.25	-3.8409	1.81017e-84	3.74531e-82	COL6A2	NM_001849	1292	collagen, type VI, alpha 2 [Source:HGNC Symbol;Acc:HGNC:2212]	21	46098097	46132849
ENSG00000104369	19.28	33.97	30.44	7.09	4.3	7.92	2.21867	1.94158e-84	3.96293e-82	JPH1	NM_020647	56704	junctophilin 1 [Source:HGNC Symbol;Acc:HGNC:14201]	8	74234700	74321328
ENSG00000182118	27.46	38.2	37.4	4.95	4.42	6.84	2.84307	2.61879e-84	5.2739e-82	FAM89A	NM_198552	375061	family with sequence similarity 89, member A [Source:HGNC Symbol;Acc:HGNC:25057]	1	231018958	231040246
ENSG00000155629	12.93	24.58	21.55	4.44	3.29	4.48	2.42449	2.89542e-84	5.75426e-82	PIK3AP1	NM_152309	118788	phosphoinositide-3-kinase adaptor protein 1 [Source:HGNC Symbol;Acc:HGNC:30034]	10	96593312	96720514
ENSG00000130600	0.78	1.38	0.98	70.6	48.67	41.68	-5.67801	3.9111e-84	7.67186e-82	H19		283120	H19, imprinted maternally expressed transcript (non-protein coding) [Source:HGNC Symbol;Acc:HGNC:4713]	11	1995163	2001470
ENSG00000112902	0.45	0.53	0.47	7.65	4.55	5.21	-3.23969	7.45283e-84	1.44317e-81	SEMA5A	NM_003966	9037	sema domain, seven thrombospondin repeats (type 1 and type 1-like), transmembrane domain (TM) and short cytoplasmic domain, (semaphorin) 5A [Source:HGNC Symbol;Acc:HGNC:10736]	5	9035026	9546075
ENSG00000108244	102.6	162.07	149.81	26.45	20.4	34.87	2.53453	1.25284e-83	2.39531e-81	KRT23	NM_015515	25984	keratin 23, type I [Source:HGNC Symbol;Acc:HGNC:6438]	17	40922696	40937634
ENSG00000169129	15.3	25.42	23.22	4.23	3.13	3.52	2.65075	2.24345e-83	4.23564e-81	AFAP1L2	NM_001001936	84632	actin filament associated protein 1-like 2 [Source:HGNC Symbol;Acc:HGNC:25901]	10	114294824	114404756
ENSG00000105707	0.01	0	0	5.48	3.66	5.26	-8.9796	1.47463e-82	2.74974e-80	HPN	NM_182983	3249	hepsin [Source:HGNC Symbol;Acc:HGNC:5155]	19	35040506	35066571
ENSG00000229544	2.23	3.62	3.59	0.24	0.11	0.19	4.21963	1.86259e-82	3.4308e-80	NKX1-2	NM_001146340	390010	NK1 homeobox 2 [Source:HGNC Symbol;Acc:HGNC:31652]	10	124445239	124450184
ENSG00000169067	7.37	11.63	12.16	0.88	0.76	1.48	3.51865	3.89371e-82	7.08561e-80	ACTBL2	NM_001017992	345651	actin, beta-like 2 [Source:HGNC Symbol;Acc:HGNC:17780]	5	57480016	57482809
ENSG00000171517	1.61	2.13	2.28	21.57	17.05	17.3	-3.09143	4.44751e-82	7.99705e-80	LPAR3		23566	lysophosphatidic acid receptor 3 [Source:HGNC Symbol;Acc:HGNC:14298]	1	84811602	84893213
ENSG00000163453	21.94	30.33	26.61	1.74	2	2.77	3.92812	6.75924e-82	1.20108e-79	IGFBP7		3490	insulin-like growth factor binding protein 7 [Source:HGNC Symbol;Acc:HGNC:5476]	4	57030773	57110385
ENSG00000132170	9.81	15.66	13.28	1.42	0.78	1.47	3.54134	6.87013e-82	1.20659e-79	PPARG		5468	peroxisome proliferator-activated receptor gamma [Source:HGNC Symbol;Acc:HGNC:9236]	3	12287368	12434356
ENSG00000156535	1.38	2.54	2.38	11.72	9.89	14	-2.35578	8.3844e-82	1.45561e-79	CD109	NM_133493	135228	CD109 molecule [Source:HGNC Symbol;Acc:HGNC:21685]	6	73695785	73828316
ENSG00000153993	14.38	27.1	23.91	3.39	2.17	4.27	2.75445	1.22457e-81	2.1018e-79	SEMA3D	NM_152754	223117	sema domain, immunoglobulin domain (Ig), short basic domain, secreted, (semaphorin) 3D [Source:HGNC Symbol;Acc:HGNC:10726]	7	84995553	85186855
ENSG00000139926	11.64	18	17.37	3.11	2.23	4.22	2.54396	6.0707e-81	1.03025e-78	FRMD6	NM_001267047	122786	FERM domain containing 6 [Source:HGNC Symbol;Acc:HGNC:19839]	14	51489100	51730727
ENSG00000134548	12.52	19.42	15.55	0.84	1.24	1.39	4.21836	6.7962e-81	1.14055e-78	SPX	NM_030572	80763	spexin hormone [Source:HGNC Symbol;Acc:HGNC:28139]	12	21526307	21537377
ENSG00000174130	3.62	6.89	7.19	0.78	0.65	0.92	3.12124	1.77937e-80	2.95336e-78	TLR6		10333	toll-like receptor 6 [Source:HGNC Symbol;Acc:HGNC:16711]	4	38823715	38856817
ENSG00000109846	1404.83	1321.1	1109.01	43.45	35.1	59.97	4.90442	6.79798e-80	1.11605e-77	CRYAB	NM_001289808	1410	crystallin, alpha B [Source:HGNC Symbol;Acc:HGNC:2389]	11	111908565	111923722
ENSG00000115596	6.18	9.2	7.99	0.51	0.36	0.69	4.11209	1.57531e-79	2.55844e-77	WNT6	NM_006522	7475	wingless-type MMTV integration site family, member 6 [Source:HGNC Symbol;Acc:HGNC:12785]	2	218859821	218874233
ENSG00000170558	20.46	38.01	40.03	5.73	4.37	7.55	2.52261	2.23874e-79	3.59722e-77	CDH2	NM_001792	1000	cadherin 2, type 1, N-cadherin (neuronal) [Source:HGNC Symbol;Acc:HGNC:1759]	18	27950966	28177446
ENSG00000154027	9.42	9.76	14.49	0.62	0.15	1.06	4.31675	1.00964e-78	1.60523e-76	AK5	NM_174858	26289	adenylate kinase 5 [Source:HGNC Symbol;Acc:HGNC:365]	1	77282051	77559969
ENSG00000162981	0.9	1.54	1.49	10.58	8.59	10.22	-2.93497	7.18998e-78	1.13122e-75	FAM84A	NM_145175	151354	family with sequence similarity 84, member A [Source:HGNC Symbol;Acc:HGNC:20743]	2	14632686	14650814
ENSG00000132698	7.47	10.39	7.94	116.98	79.75	99.41	-3.43087	5.40622e-77	8.4181e-75	RAB25	NM_020387	57111	RAB25, member RAS oncogene family [Source:HGNC Symbol;Acc:HGNC:18238]	1	156061160	156070514
ENSG00000137968	0.03	0.05	0.08	2.29	1.94	2.26	-5.16584	9.93886e-77	1.5318e-74	SLC44A5	NM_001130058	204962	solute carrier family 44, member 5 [Source:HGNC Symbol;Acc:HGNC:28524]	1	75202131	75611116
ENSG00000156453	44.23	80.43	62.03	14.16	9.55	14.71	2.43776	1.79301e-76	2.73551e-74	PCDH1	NM_032420	5097	protocadherin 1 [Source:HGNC Symbol;Acc:HGNC:8655]	5	141853111	141879246
ENSG00000115641	110.82	156.46	145.01	10.47	7.62	17.45	3.69703	6.8368e-76	1.03263e-73	FHL2		2274	four and a half LIM domains 2 [Source:HGNC Symbol;Acc:HGNC:3703]	2	105357712	105438513
ENSG00000214336	17.21	29.35	27.34	6.67	4.58	6.28	2.22322	1.09931e-75	1.64396e-73	FOXI3	NM_001135649	344167	forkhead box I3 [Source:HGNC Symbol;Acc:HGNC:35123]	2	88446787	88452656
ENSG00000104267	1515.61	2097.48	1910.33	425.98	292.78	413.68	2.35134	1.51707e-75	2.24646e-73	CA2	NM_000067	760	carbonic anhydrase II [Source:HGNC Symbol;Acc:HGNC:1373]	8	85463852	85481493
ENSG00000144668	4.82	7.39	7.18	1.13	0.57	1.2	2.72211	2.23712e-75	3.28053e-73	ITGA9		3680	integrin, alpha 9 [Source:HGNC Symbol;Acc:HGNC:6145]	3	37452115	37823514
ENSG00000248713	0.19	0.19	0.25	2.81	2.21	2.69	-3.45147	9.50788e-75	1.38084e-72			285556	Protein LOC285556 [Source:UniProtKB/TrEMBL;Acc:D6RIA3]	4	99636529	99654648
ENSG00000163637	7.14	11.39	11.24	2.65	2.11	2.94	2.16381	1.15255e-74	1.65791e-72	PRICKLE2	NM_198859	166336	prickle homolog 2 [Source:HGNC Symbol;Acc:HGNC:20340]	3	64093867	64445476
ENSG00000138316	3.91	7.01	6.79	0.67	0.38	0.86	3.39521	1.60053e-74	2.28061e-72	ADAMTS14	NM_139155	140766	ADAM metallopeptidase with thrombospondin type 1 motif, 14 [Source:HGNC Symbol;Acc:HGNC:14899]	10	70672803	70762441
ENSG00000153707	19.5	32.55	40.09	5.28	3.66	6.34	2.63808	2.01736e-74	2.84769e-72	PTPRD	NM_002839	5789	protein tyrosine phosphatase, receptor type, D [Source:HGNC Symbol;Acc:HGNC:9668]	9	8314246	10612723
ENSG00000145147	17.71	30.9	34.41	6.68	4.67	6.92	2.30038	2.35444e-74	3.29273e-72	SLIT2	NM_001289136	9353	slit guidance ligand 2 [Source:HGNC Symbol;Acc:HGNC:11086]	4	20253260	20620561
ENSG00000121005	120.03	204.69	176.93	38.11	26.75	48.81	2.13453	4.95277e-74	6.863e-72	CRISPLD1	NM_031461	83690	cysteine-rich secretory protein LCCL domain containing 1 [Source:HGNC Symbol;Acc:HGNC:18206]	8	74984515	75034558
ENSG00000167755	60.03	93.51	78.7	13.14	9.52	16.4	2.75401	5.7842e-74	7.94223e-72	KLK6	NM_001012964	5653	kallikrein-related peptidase 6 [Source:HGNC Symbol;Acc:HGNC:6367]	19	50958631	50969673
ENSG00000078401	7.63	12.41	10.48	1.31	0.88	1.6	3.19443	1.73938e-73	2.36681e-71	EDN1	NM_001955	1906	endothelin 1 [Source:HGNC Symbol;Acc:HGNC:3176]	6	12290363	12297194
ENSG00000100311	23.35	38.03	34.19	8.7	6.41	9.13	2.12606	2.39396e-73	3.22843e-71	PDGFB	NM_002608	5155	platelet-derived growth factor beta polypeptide [Source:HGNC Symbol;Acc:HGNC:8800]	22	39223359	39244751
ENSG00000136842	34.86	60.26	49.1	11.13	8.73	13.07	2.26437	3.53565e-73	4.72588e-71	TMOD1	NM_003275	7111	tropomodulin 1 [Source:HGNC Symbol;Acc:HGNC:11871]	9	97501180	97601748
ENSG00000261115	15.84	25.39	32.89	1.18	1.18	2.26	4.13828	6.55184e-73	8.68062e-71	TMEM178B	NM_001195278	100507421	transmembrane protein 178B [Source:HGNC Symbol;Acc:HGNC:44112]	7	141074232	141480380
ENSG00000013364	0.26	0.5	0.72	5.06	3.38	5.33	-4.24999	9.03369e-73	1.18648e-70	MVP		9961	major vault protein [Source:HGNC Symbol;Acc:HGNC:7531]	16	29820394	29848039
ENSG00000105974	86.87	127.04	100.86	11.37	7.39	17.46	3.08432	9.5407e-73	1.24227e-70	CAV1	NM_001753	857	caveolin 1, caveolae protein, 22kDa [Source:HGNC Symbol;Acc:HGNC:1527]	7	116524785	116561184
ENSG00000159840	266.57	461.38	420.65	82.8	58.5	89.33	2.2682	5.67585e-71	7.32718e-69	ZYX	NM_003461	7791	zyxin [Source:HGNC Symbol;Acc:HGNC:13200]	7	143381080	143391111
ENSG00000253552	1.71	2.95	2.69	19.9	14.79	22.87	-2.88147	6.2378e-70	7.98438e-68	HOXA-AS2			HOXA cluster antisense RNA 2 [Source:HGNC Symbol;Acc:HGNC:43745]	7	27107777	27134302
ENSG00000235931	4.16	5.71	7.68	0.22	0.12	0.4	4.69146	1.32999e-69	1.68808e-67	LINC01553		283025	long intergenic non-protein coding RNA 1553 [Source:HGNC Symbol;Acc:HGNC:23524]	10	59955430	59960913
ENSG00000183486	0.44	0.77	0.75	9.34	7.36	10.01	-3.31245	2.99602e-69	3.77099e-67	MX2	NM_002463	4600	MX dynamin-like GTPase 2 [Source:HGNC Symbol;Acc:HGNC:7533]	21	41361943	41409390
ENSG00000241978	67.61	124.92	116.91	20.65	13.7	25.42	2.41918	4.0271e-69	5.02688e-67	AKAP2	NM_001198656	11217	A kinase (PRKA) anchor protein 2 [Source:HGNC Symbol;Acc:HGNC:372]	9	110048598	110172512
ENSG00000038295	11.69	19.94	19.18	2.07	0.9	2.52	3.17736	6.92475e-69	8.57307e-67	TLL1	NM_012464	7092	tolloid-like 1 [Source:HGNC Symbol;Acc:HGNC:11843]	4	165873258	166103895
ENSG00000129451	61.36	94.66	80.48	20.75	13.22	21.05	2.2683	1.86571e-68	2.29104e-66	KLK10	NM_002776	5655	kallikrein-related peptidase 10 [Source:HGNC Symbol;Acc:HGNC:6358]	19	51012739	51020175
ENSG00000171956	3.02	4.97	4.3	0.26	0.31	0.4	3.83744	3.36481e-68	4.09856e-66	FOXB1	NM_012182	27023	forkhead box B1 [Source:HGNC Symbol;Acc:HGNC:3799]	15	60004222	60061730
ENSG00000157570	8.29	14.26	11.1	1.74	1.51	2.24	2.84146	4.53674e-68	5.48184e-66	TSPAN18		90139	tetraspanin 18 [Source:HGNC Symbol;Acc:HGNC:20660]	11	44726465	44932421
ENSG00000187772	0.18	0.31	0.27	3.08	2.79	3.15	-3.42197	5.60407e-68	6.71777e-66	LIN28B	NM_001004317	389421	lin-28 homolog B (C. elegans) [Source:HGNC Symbol;Acc:HGNC:32207]	6	104957048	105083332
ENSG00000104967	0.26	0.34	0.21	2.7	2.02	2.45	-3.32032	6.12614e-68	7.28576e-66	NOVA2	NM_002516	4858	neuro-oncological ventral antigen 2 [Source:HGNC Symbol;Acc:HGNC:7887]	19	45933734	45973546
ENSG00000196562	37.08	61.84	61.08	12.5	10.19	17.01	2.17504	1.18889e-67	1.40289e-65	SULF2		55959	sulfatase 2 [Source:HGNC Symbol;Acc:HGNC:20392]	20	47656348	47786616
ENSG00000008277	8.16	14.12	12.64	2.61	1.64	2.81	2.18576	1.9946e-67	2.33539e-65	ADAM22	NM_016351	53616	ADAM metallopeptidase domain 22 [Source:HGNC Symbol;Acc:HGNC:201]	7	87934143	88202889
ENSG00000026508	24.56	36.18	27.28	6.35	5.96	8.03	2.26613	2.30602e-67	2.67924e-65	CD44	NM_001001391	960	CD44 molecule (Indian blood group) [Source:HGNC Symbol;Acc:HGNC:1681]	11	35138870	35232402
ENSG00000042493	2.67	3.66	1.92	58.9	32.26	51.7	-4.08734	2.7362e-67	3.15477e-65	CAPG	NM_001747	822	capping protein (actin filament), gelsolin-like [Source:HGNC Symbol;Acc:HGNC:1474]	2	85394748	85418432
ENSG00000119866	0.66	1.12	0.91	11.29	9.03	9.61	-3.4992	1.55497e-66	1.77926e-64	BCL11A	NM_018014	53335	B-cell CLL/lymphoma 11A (zinc finger protein) [Source:HGNC Symbol;Acc:HGNC:13221]	2	60451167	60553567
ENSG00000169862	0.27	0.27	0.24	3.46	2.4	2.78	-3.70267	3.02881e-66	3.43963e-64	CTNND2	NM_001288717	1501	catenin (cadherin-associated protein), delta 2 [Source:HGNC Symbol;Acc:HGNC:2516]	5	10971840	11904043
ENSG00000113946	87.78	137.92	140.02	22.84	19.67	30.41	2.51274	1.6917e-65	1.90682e-63	CLDN16		10686	claudin 16 [Source:HGNC Symbol;Acc:HGNC:2037]	3	190322541	190412143
ENSG00000178695	34.12	57.85	68.54	3.95	4.21	7.09	3.53969	1.98024e-65	2.21552e-63	KCTD12	NM_138444	115207	potassium channel tetramerization domain containing 12 [Source:HGNC Symbol;Acc:HGNC:14678]	13	76880166	76886390
ENSG00000182771	2.74	4.18	4.59	0.4	0.25	0.58	3.42312	3.73965e-65	4.15321e-63	GRID1	NM_017551	2894	glutamate receptor, ionotropic, delta 1 [Source:HGNC Symbol;Acc:HGNC:4575]	10	85599555	86366493
ENSG00000227051	0.01	0.01	0	0.8	0.57	0.87	-6.19264	5.53313e-65	6.10017e-63	C14orf132			chromosome 14 open reading frame 132 [Source:HGNC Symbol;Acc:HGNC:20346]	14	96039324	96094080
ENSG00000198948	3.4	5.2	5.61	0.7	0.48	0.64	2.98117	6.6709e-65	7.30125e-63	MFAP3L	NM_001301648	9848	microfibrillar-associated protein 3-like [Source:HGNC Symbol;Acc:HGNC:29083]	4	169986597	170033031
ENSG00000198959	43.75	73.54	52.51	10.29	7.35	10.29	2.77498	9.19045e-65	9.98652e-63	TGM2	NM_004613	7052	transglutaminase 2 [Source:HGNC Symbol;Acc:HGNC:11778]	20	38127387	38166578
ENSG00000132470	4.59	5.44	5.65	21.52	19.08	21.74	-2.00149	1.64792e-64	1.77787e-62	ITGB4		3691	integrin, beta 4 [Source:HGNC Symbol;Acc:HGNC:6158]	17	75721328	75757818
ENSG00000165194	14.53	24.58	26.07	5.06	3.59	3.94	2.50318	1.16393e-63	1.24681e-61	PCDH19	NM_020766	57526	protocadherin 19 [Source:HGNC Symbol;Acc:HGNC:14270]	X	100291644	100410273
ENSG00000230316	1.77	2.5	2.15	0.01	0.01	0.02	7.18072	1.60703e-63	1.70934e-61	FEZF1-AS1		154860	FEZF1 antisense RNA 1 [Source:HGNC Symbol;Acc:HGNC:41001]	7	122303658	122310077
ENSG00000158856	5.59	9.9	8.39	35.22	25.12	34.92	-1.92345	7.78678e-63	8.22458e-61	DMTN		2039	dematin actin binding protein [Source:HGNC Symbol;Acc:HGNC:3382]	8	22048995	22082527
ENSG00000179772	10.33	13.95	12.03	1.2	0.9	1.58	3.5184	1.00956e-62	1.05891e-60	FOXS1	NM_004118	2307	forkhead box S1 [Source:HGNC Symbol;Acc:HGNC:3735]	20	31844301	31845619
ENSG00000139971	4.22	7.98	7.67	0.96	0.71	1.21	2.91515	1.52635e-62	1.58993e-60	C14orf37		145407	chromosome 14 open reading frame 37 [Source:HGNC Symbol;Acc:HGNC:19846]	14	57999735	58298139
ENSG00000144847	8.87	12.64	11.91	2.5	1.7	2.44	2.42574	2.65681e-62	2.74853e-60	IGSF11	NM_152538	152404	immunoglobulin superfamily, member 11 [Source:HGNC Symbol;Acc:HGNC:16669]	3	118900557	119146068
ENSG00000188064	20.94	37.53	37.04	8.54	5.71	9.86	2.14311	3.29599e-62	3.38657e-60	WNT7B	NM_058238	7477	wingless-type MMTV integration site family, member 7B [Source:HGNC Symbol;Acc:HGNC:12787]	22	45920362	45977129
ENSG00000143217	1.38	1.32	1.26	11.75	7.73	10.83	-2.69648	7.54998e-62	7.70495e-60	PVRL4	NM_030916	81607	poliovirus receptor-related 4 [Source:HGNC Symbol;Acc:HGNC:19688]	1	161070995	161089599
ENSG00000249430	0.04	0	0	10.45	6.64	8.8	-8.38083	7.60089e-62	7.70495e-60					5	92151	139863
ENSG00000065618	11.27	15.76	12.38	1.91	1.91	2.77	2.92806	9.70745e-62	9.77475e-60	COL17A1	NM_000494	1308	collagen, type XVII, alpha 1 [Source:HGNC Symbol;Acc:HGNC:2194]	10	104031286	104086002
ENSG00000123384	1.01	2.36	1.98	11.29	6.66	10.26	-2.54798	1.48346e-61	1.48385e-59	LRP1		4035	low density lipoprotein receptor-related protein 1 [Source:HGNC Symbol;Acc:HGNC:6692]	12	57128493	57213351
ENSG00000157510	1.95	3.27	3.73	0.36	0.22	0.7	3.22369	1.63883e-61	1.62848e-59	AFAP1L1		134265	actin filament associated protein 1-like 1 [Source:HGNC Symbol;Acc:HGNC:26714]	5	149271871	149341802
ENSG00000104833	0.5	0.52	0.49	7.27	5.52	6.21	-3.5619	2.56376e-61	2.53092e-59	TUBB4A	NM_001289130	10382	tubulin, beta 4A class IVa [Source:HGNC Symbol;Acc:HGNC:20774]	19	6494319	6502848
ENSG00000164932	18.16	24.51	22.47	3.08	2.65	3.21	3.02017	2.67368e-61	2.62229e-59	CTHRC1	NM_138455	115908	collagen triple helix repeat containing 1 [Source:HGNC Symbol;Acc:HGNC:18831]	8	103371515	103382997
ENSG00000151322	3.07	4.36	5.41	25.04	18.4	20.68	-2.6031	7.60695e-61	7.41261e-59	NPAS3		64067	neuronal PAS domain protein 3 [Source:HGNC Symbol;Acc:HGNC:19311]	14	32934933	33804176
ENSG00000095303	112.43	185.15	136.93	26.18	18.54	31.97	2.65485	8.34548e-61	8.08014e-59	PTGS1	NM_080591	5742	prostaglandin-endoperoxide synthase 1 (prostaglandin G/H synthase and cyclooxygenase) [Source:HGNC Symbol;Acc:HGNC:9604]	9	122370530	122395703
ENSG00000122870	34.01	63.08	63.61	12.2	9.82	15.26	2.20537	8.65254e-61	8.32408e-59	BICC1	NM_001080512	80114	BicC family RNA binding protein 1 [Source:HGNC Symbol;Acc:HGNC:19351]	10	58513140	58831437
ENSG00000149596	5.59	9.45	9.22	2.09	1.39	2.6	2.30449	1.22996e-60	1.17578e-58	JPH2	NM_020433	57158	junctophilin 2 [Source:HGNC Symbol;Acc:HGNC:14202]	20	44111695	44187578
ENSG00000121039	42.03	74.52	55.62	12.82	7.78	17.05	2.17734	1.47356e-60	1.39979e-58	RDH10	NM_172037	157506	retinol dehydrogenase 10 (all-trans) [Source:HGNC Symbol;Acc:HGNC:19975]	8	73294612	73325281
ENSG00000115604	18.07	30.53	29.54	8.46	6.63	9.55	1.87826	1.51941e-60	1.43432e-58	IL18R1		8809	interleukin 18 receptor 1 [Source:HGNC Symbol;Acc:HGNC:5988]	2	102311529	102398775
ENSG00000188848	1.83	4.09	2.91	0.36	0.14	0.34	3.31951	2.70911e-60	2.54152e-58	BEND4	NM_207406	389206	BEN domain containing 4 [Source:HGNC Symbol;Acc:HGNC:23815]	4	42110938	42152878
ENSG00000086991	0.25	0.51	0.99	5.98	4.5	7.15	-3.41186	8.43182e-60	7.86137e-58	NOX4	NM_001291927	50507	NADPH oxidase 4 [Source:HGNC Symbol;Acc:HGNC:7891]	11	89324356	89498187
ENSG00000100867	12.68	17.09	18.16	3.26	2.03	3.56	2.60519	2.41521e-59	2.238e-57	DHRS2		10202	dehydrogenase/reductase (SDR family) member 2 [Source:HGNC Symbol;Acc:HGNC:18349]	14	23630115	23645639
ENSG00000089327	3.11	4.16	3.49	33.58	27.12	31.03	-2.91745	2.50149e-59	2.30381e-57	FXYD5		53827	FXYD domain containing ion transport regulator 5 [Source:HGNC Symbol;Acc:HGNC:4029]	19	35154730	35169883
ENSG00000074370	3.33	5.67	5.31	0.97	0.55	0.92	2.63822	2.98016e-59	2.72166e-57	ATP2A3	NM_005173	489	ATPase, Ca++ transporting, ubiquitous [Source:HGNC Symbol;Acc:HGNC:813]	17	3923870	3964464
ENSG00000144810	2.09	3.23	4.04	0.32	0.13	0.28	3.34561	2.99123e-59	2.72166e-57	COL8A1		1295	collagen, type VIII, alpha 1 [Source:HGNC Symbol;Acc:HGNC:2215]	3	99638475	99799226
ENSG00000166446	3.2	5.52	5	0.58	0.32	0.74	3.08118	5.75985e-59	5.20939e-57	CDYL2	NM_152342	124359	chromodomain protein, Y-like 2 [Source:HGNC Symbol;Acc:HGNC:23030]	16	80597906	80804329
ENSG00000176170	8.36	12.78	10.28	1.36	1	1.78	3.09357	1.41896e-58	1.27571e-56	SPHK1		8877	sphingosine kinase 1 [Source:HGNC Symbol;Acc:HGNC:11240]	17	76376584	76387860
ENSG00000152495	2.8	4.24	3.5	23.89	17.51	22.39	-2.77958	3.29673e-58	2.94638e-56	CAMK4		814	calcium/calmodulin-dependent protein kinase IV [Source:HGNC Symbol;Acc:HGNC:1464]	5	111223653	111494886
ENSG00000136235	3.76	4.92	4.67	22.1	16.76	27.04	-2.14139	3.40605e-58	3.02618e-56	GPNMB		10457	glycoprotein (transmembrane) nmb [Source:HGNC Symbol;Acc:HGNC:4462]	7	23235967	23275108
ENSG00000142871	175.3	285.05	246.24	71.84	55.25	82.76	1.9076	4.87749e-58	4.30816e-56	CYR61	NM_001554	3491	cysteine-rich, angiogenic inducer, 61 [Source:HGNC Symbol;Acc:HGNC:2654]	1	85580761	85583962
ENSG00000101825	9.29	16.18	17.4	3.21	2.08	3.99	2.37185	6.64766e-58	5.83757e-56	MXRA5	NM_015419	25878	matrix-remodelling associated 5 [Source:HGNC Symbol;Acc:HGNC:7539]	X	3308565	3346641
ENSG00000111684	24.4	41.25	38.55	11.76	8.29	13.81	2.18047	1.56119e-57	1.36302e-55	LPCAT3		10162	lysophosphatidylcholine acyltransferase 3 [Source:HGNC Symbol;Acc:HGNC:30244]	12	6976186	7018510
ENSG00000074416	7.55	12.99	10.6	2.95	1.95	3.49	2.35883	2.72497e-57	2.3654e-55	MGLL		11343	monoglyceride lipase [Source:HGNC Symbol;Acc:HGNC:17038]	3	127689062	127823250
ENSG00000141448	4.5	9.42	9.81	0.45	0.54	0.94	3.75044	4.46528e-57	3.85392e-55	GATA6	NM_005257	2627	GATA binding protein 6 [Source:HGNC Symbol;Acc:HGNC:4174]	18	22169443	22202528
ENSG00000205221	1.08	1.59	1.64	17.88	12.74	13.94	-3.25375	5.8857e-57	5.051e-55	VIT	NM_053276	5212	vitrin [Source:HGNC Symbol;Acc:HGNC:12697]	2	36696690	36814792
ENSG00000182132	4.32	6.68	5.83	0.3	0.17	0.6	4.29014	7.18597e-57	6.13202e-55	KCNIP1		30820	Kv channel interacting protein 1 [Source:HGNC Symbol;Acc:HGNC:15521]	5	170353487	170736632
ENSG00000002587	1.22	1.69	2.05	0.13	0.06	0.11	3.75215	8.7375e-57	7.41411e-55	HS3ST1	NM_005114	9957	heparan sulfate (glucosamine) 3-O-sulfotransferase 1 [Source:HGNC Symbol;Acc:HGNC:5194]	4	11393150	11429765
ENSG00000151090	10.34	17.18	18	4.7	4.01	4.64	1.87025	1.72257e-56	1.4535e-54	THRB	NM_001128177	7068	thyroid hormone receptor, beta [Source:HGNC Symbol;Acc:HGNC:11799]	3	24117160	24495282
ENSG00000180801	8.24	15.78	14.66	3.43	2.46	4.46	2.05539	2.15522e-56	1.80847e-54	ARSJ	NM_024590	79642	arylsulfatase family, member J [Source:HGNC Symbol;Acc:HGNC:26286]	4	113900284	113979727
ENSG00000139211	147.42	260.5	247.51	27.41	22.19	45.85	2.95279	2.34412e-56	1.95611e-54	AMIGO2	NM_181847	347902	adhesion molecule with Ig-like domain 2 [Source:HGNC Symbol;Acc:HGNC:24073]	12	47075707	47079951
ENSG00000174059	2.41	4.32	3.2	0.3	0.19	0.36	3.84988	4.13402e-56	3.43078e-54	CD34	NM_001025109	947	CD34 molecule [Source:HGNC Symbol;Acc:HGNC:1662]	1	207880972	207911402
ENSG00000196981	2.38	3.89	4.29	15.34	13.72	18.44	-2.03082	4.76627e-56	3.93387e-54	WDR5B	NM_019069	54554	WD repeat domain 5B [Source:HGNC Symbol;Acc:HGNC:17826]	3	122412332	122416051
ENSG00000135709	4.47	6.91	7.37	1.7	1.1	1.15	2.45742	1.6105e-55	1.32201e-53	KIAA0513	NM_001286565	9764	KIAA0513 [Source:HGNC Symbol;Acc:HGNC:29058]	16	85027751	85094230
ENSG00000147010	43.14	66.73	59.31	19.44	15.06	18.49	1.75062	1.69025e-55	1.37997e-53	SH3KBP1	NM_031892	30011	SH3-domain kinase binding protein 1 [Source:HGNC Symbol;Acc:HGNC:13867]	X	19533975	19887601
ENSG00000106829	11.22	20.98	20.57	4.5	4.03	4.65	2.10984	2.10004e-55	1.70533e-53	TLE4	NM_001282760	7091	transducin-like enhancer of split 4 [Source:HGNC Symbol;Acc:HGNC:11840]	9	79571773	79726882
ENSG00000151617	4.15	8.47	6.95	0.9	0.64	1.53	3.09351	2.1348e-55	1.72428e-53	EDNRA	NM_001256283	1909	endothelin receptor type A [Source:HGNC Symbol;Acc:HGNC:3179]	4	147480917	147544954
ENSG00000106665	6.58	11.91	11.26	2.79	1.73	3.64	2.09308	4.59174e-55	3.68902e-53	CLIP2	NM_032421	7461	CAP-GLY domain containing linker protein 2 [Source:HGNC Symbol;Acc:HGNC:2586]	7	74289475	74405943
ENSG00000046889	9.09	16.52	16.82	4.32	2.5	4.55	1.97934	4.66784e-55	3.73032e-53	PREX2	NM_024870	80243	phosphatidylinositol-3,4,5-trisphosphate-dependent Rac exchange factor 2 [Source:HGNC Symbol;Acc:HGNC:22950]	8	67952118	68237030
ENSG00000103196	34.95	58.38	59.81	16.37	12.61	20.61	1.90261	5.37158e-55	4.24776e-53	CRISPLD2	NM_031476	83716	cysteine-rich secretory protein LCCL domain containing 2 [Source:HGNC Symbol;Acc:HGNC:25248]	16	84819984	84920768
ENSG00000130203	8.14	11.85	8.65	75	52.9	69.91	-2.59515	5.35108e-55	4.24776e-53	APOE	NM_001302690	348	apolipoprotein E [Source:HGNC Symbol;Acc:HGNC:613]	19	44905754	44909393
ENSG00000005884	221.63	363.61	305.33	47.71	35.93	68.7	2.73013	1.26835e-54	9.97765e-53	ITGA3		3675	integrin, alpha 3 (antigen CD49C, alpha 3 subunit of VLA-3 receptor) [Source:HGNC Symbol;Acc:HGNC:6139]	17	50055968	50090481
ENSG00000183779	30.32	54.35	55.8	15.49	11.87	17.3	1.79377	1.72781e-54	1.35217e-52	ZNF703	NM_025069	80139	zinc finger protein 703 [Source:HGNC Symbol;Acc:HGNC:25883]	8	37695751	37700021
ENSG00000143515	0.37	0.65	1.26	5.43	3.55	5.73	-2.80515	3.23501e-54	2.51864e-52	ATP8B2	NM_001005855	57198	ATPase, aminophospholipid transporter, class I, type 8B, member 2 [Source:HGNC Symbol;Acc:HGNC:13534]	1	154325553	154351307
ENSG00000053747	199.31	347.55	255.6	46.67	36.45	64.37	2.5972	6.39507e-54	4.95339e-52	LAMA3	NM_198129	3909	laminin, alpha 3 [Source:HGNC Symbol;Acc:HGNC:6483]	18	23689443	23955066
ENSG00000125966	4.8	7.91	5.92	1.02	0.71	1.28	2.82213	6.97939e-54	5.3784e-52	MMP24	NM_006690	10893	matrix metallopeptidase 24 (membrane-inserted) [Source:HGNC Symbol;Acc:HGNC:7172]	20	35226654	35277000
ENSG00000205420	28.82	48.14	37.11	6.96	4.11	8.26	2.75934	8.82144e-54	6.7634e-52	KRT6A	NM_005554	3853	keratin 6A, type II [Source:HGNC Symbol;Acc:HGNC:6443]	12	52487174	52493257
ENSG00000166828	1.9	2.66	2.55	0.07	0.03	0.21	4.82093	1.09095e-53	8.32208e-52	SCNN1G	NM_001039	6340	sodium channel, non voltage gated 1 gamma subunit [Source:HGNC Symbol;Acc:HGNC:10602]	16	23182715	23216883
ENSG00000169231	4.8	7.91	7.52	25.29	16.91	28.35	-1.84477	1.4394e-53	1.0925e-51	THBS3		7059	thrombospondin 3 [Source:HGNC Symbol;Acc:HGNC:11787]	1	155195588	155209051
ENSG00000184557	78.69	126.08	114.29	39.92	27.91	39.5	1.73458	2.54398e-53	1.92122e-51	SOCS3	NM_003955	9021	suppressor of cytokine signaling 3 [Source:HGNC Symbol;Acc:HGNC:19391]	17	78356778	78360077
ENSG00000117009	2.85	4.27	4.07	0.09	0.28	0.16	4.62303	2.95925e-53	2.22371e-51	KMO		8564	kynurenine 3-monooxygenase (kynurenine 3-hydroxylase) [Source:HGNC Symbol;Acc:HGNC:6381]	1	241532134	241595642
ENSG00000265843	7.5	10.69	12.54	0.85	0.7	1.86	3.43461	4.22423e-53	3.15855e-51	LINC01029		101927715	long intergenic non-protein coding RNA 1029 [Source:HGNC Symbol;Acc:HGNC:49015]	18	77971294	77993722
ENSG00000128610	1.63	2.85	2.66	0.01	0	0	8.03768	5.38949e-53	4.01e-51	FEZF1	NM_001024613	389549	FEZ family zinc finger 1 [Source:HGNC Symbol;Acc:HGNC:22788]	7	122301394	122310691
ENSG00000126878	176.23	295.43	254.61	77.92	53.83	85.46	1.8774	1.25086e-52	9.26124e-51	AIF1L		83543	allograft inflammatory factor 1-like [Source:HGNC Symbol;Acc:HGNC:28904]	9	131096476	131123152
ENSG00000026103	27.15	47.93	40.09	8.53	6.96	10.89	2.08081	2.6005e-52	1.91599e-50	FAS	NM_000043	355	Fas cell surface death receptor [Source:HGNC Symbol;Acc:HGNC:11920]	10	88990531	89015785
ENSG00000144681	5.39	8.21	7.21	1.7	1.11	1.7	2.52419	2.6562e-52	1.94754e-50	STAC	NM_003149	6769	SH3 and cysteine rich domain [Source:HGNC Symbol;Acc:HGNC:11353]	3	36380344	36548007
ENSG00000126603	34.05	62.65	65.41	17.87	12.38	18.46	1.87001	2.92327e-52	2.133e-50	GLIS2		84662	GLIS family zinc finger 2 [Source:HGNC Symbol;Acc:HGNC:29450]	16	4314761	4339597
ENSG00000106366	1.62	2.69	2.84	0.2	0.1	0.32	3.74635	2.97093e-52	2.15735e-50	SERPINE1	NM_000602	5054	serpin peptidase inhibitor, clade E (nexin, plasminogen activator inhibitor type 1), member 1 [Source:HGNC Symbol;Acc:HGNC:8583]	7	101127089	101139266
ENSG00000237515	13.25	22.6	23.69	6.59	5.55	7.96	1.73936	3.89815e-52	2.81711e-50	SHISA9	NM_001145204	729993	shisa family member 9 [Source:HGNC Symbol;Acc:HGNC:37231]	16	12901620	13240413
ENSG00000065882	86.43	145.64	131.42	39.88	28.96	42.87	1.74154	4.8762e-52	3.50715e-50	TBC1D1	NM_001253912	23216	TBC1 (tre-2/USP6, BUB2, cdc16) domain family, member 1 [Source:HGNC Symbol;Acc:HGNC:11578]	4	37891087	38139175
ENSG00000132481	12.75	14.21	13.14	2.51	1.45	3.28	2.64242	5.56495e-52	3.98356e-50	TRIM47	NM_033452	91107	tripartite motif containing 47 [Source:HGNC Symbol;Acc:HGNC:19020]	17	75874161	75878575
ENSG00000049239	2.2	3.82	3.33	16.09	10.74	14.26	-2.02984	6.0707e-52	4.32508e-50	H6PD	NM_004285	9563	hexose-6-phosphate dehydrogenase (glucose 1-dehydrogenase) [Source:HGNC Symbol;Acc:HGNC:4795]	1	9234775	9271337
ENSG00000107796	20.71	28.77	18.21	1.6	1.06	1.99	4.0196	9.50899e-52	6.7429e-50	ACTA2	NM_001613	59	actin, alpha 2, smooth muscle, aorta [Source:HGNC Symbol;Acc:HGNC:130]	10	88935074	88991390
ENSG00000166432	0.05	0.08	0.1	1.72	1.4	1.41	-4.17529	1.4201e-51	1.0023e-49	ZMAT1	NM_001011657	84460	zinc finger, matrin-type 1 [Source:HGNC Symbol;Acc:HGNC:29377]	X	101882288	101932031
ENSG00000019505	0.06	0.04	0.05	1.02	1.06	1.1	-4.86547	5.27518e-51	3.68968e-49	SYT13	NM_020826	57586	synaptotagmin XIII [Source:HGNC Symbol;Acc:HGNC:14962]	11	45240301	45286319
ENSG00000140416	392.77	609.52	546.94	134.94	110.59	175.7	2.07891	5.27655e-51	3.68968e-49	TPM1	NM_000366	7168	tropomyosin 1 (alpha) [Source:HGNC Symbol;Acc:HGNC:12010]	15	63042632	63071915
ENSG00000066032	0.34	0.76	0.45	5.2	4.62	6.33	-3.28482	9.68814e-51	6.7433e-49	CTNNA2		1496	catenin (cadherin-associated protein), alpha 2 [Source:HGNC Symbol;Acc:HGNC:2510]	2	79185231	80648861
ENSG00000169550	0.66	1.14	0.84	9.36	9.1	9.19	-3.15941	1.67915e-50	1.16339e-48	MUC15	NM_145650	143662	mucin 15, cell surface associated [Source:HGNC Symbol;Acc:HGNC:14956]	11	26559033	26572233
ENSG00000163235	21.24	35.14	29.98	7.17	5.37	8.77	2.0901	2.19299e-50	1.51246e-48	TGFA	NM_003236	7039	transforming growth factor, alpha [Source:HGNC Symbol;Acc:HGNC:11765]	2	70447280	70554193
ENSG00000168785	2.19	4.03	4.25	0.5	0.32	0.59	3.02758	2.84693e-50	1.95455e-48	TSPAN5		10098	tetraspanin 5 [Source:HGNC Symbol;Acc:HGNC:17753]	4	98470367	98658629
ENSG00000221843	0	0.02	0.02	0.8	0.51	0.85	-5.44304	3.54702e-50	2.42417e-48	C2orf16	NM_032266	84226	chromosome 2 open reading frame 16 [Source:HGNC Symbol;Acc:HGNC:25275]	2	27576522	27582720
ENSG00000125355	4.98	8.05	6.2	1.33	1.14	1.31	2.53979	3.92883e-50	2.67302e-48	TMEM255A	NM_017938	55026	transmembrane protein 255A [Source:HGNC Symbol;Acc:HGNC:26086]	X	120258650	120311556
ENSG00000184613	29.07	46.09	50.59	4.49	4.84	9.97	3.0902	7.70887e-50	5.22129e-48	NELL2	NM_001145108	4753	neural EGFL like 2 [Source:HGNC Symbol;Acc:HGNC:7751]	12	44508275	44921848
ENSG00000054598	15.12	25.88	27.62	5.91	5.22	7.99	1.99153	7.97236e-50	5.37565e-48	FOXC1	NM_001453	2296	forkhead box C1 [Source:HGNC Symbol;Acc:HGNC:3800]	6	1609972	1613897
ENSG00000107105	1.26	2.65	2.35	0.08	0.15	0.14	4.23232	1.00613e-49	6.75402e-48	ELAVL2		1993	ELAV like neuron-specific RNA binding protein 2 [Source:HGNC Symbol;Acc:HGNC:3313]	9	23690104	23826337
ENSG00000067445	2.01	2.93	3.71	14.27	10.01	16.47	-2.03502	1.16421e-49	7.78063e-48	TRO		7216	trophinin [Source:HGNC Symbol;Acc:HGNC:12326]	X	54920462	54931431
ENSG00000184254	4.9	9.47	12.62	0.87	0.96	1.61	3.11082	1.2147e-49	8.08227e-48	ALDH1A3		220	aldehyde dehydrogenase 1 family, member A3 [Source:HGNC Symbol;Acc:HGNC:409]	15	100877714	100916626
ENSG00000165730	9.08	14.51	13.66	4.26	3.33	5	1.73349	1.56977e-49	1.0399e-47	STOX1	NM_152709	219736	storkhead box 1 [Source:HGNC Symbol;Acc:HGNC:23508]	10	68827541	68895432
ENSG00000118503	35.07	59.18	55.66	13.42	9.73	18.39	2.03796	1.90191e-49	1.25443e-47	TNFAIP3		7128	tumor necrosis factor, alpha-induced protein 3 [Source:HGNC Symbol;Acc:HGNC:11896]	6	137867188	137883312
ENSG00000133067	1.35	2.59	2.73	0.38	0.18	0.3	3.52465	2.59521e-49	1.70426e-47	LGR6	NM_001017403	59352	leucine-rich repeat containing G protein-coupled receptor 6 [Source:HGNC Symbol;Acc:HGNC:19719]	1	202193901	202319781
ENSG00000116574	0.17	0.3	0.34	4.17	3.72	3.22	-3.67357	4.12355e-49	2.69619e-47	RHOU	NM_021205	58480	ras homolog family member U [Source:HGNC Symbol;Acc:HGNC:17794]	1	228735077	228746669
ENSG00000254369	0.34	0.3	0.39	5.1	4.7	6.25	-3.68195	5.05439e-49	3.29058e-47	HOXA-AS3		100133311	HOXA cluster antisense RNA 3 [Source:HGNC Symbol;Acc:HGNC:43748]	7	27129977	27155928
ENSG00000204161	0	0.2	0	3.3	2.5	3.17	-6.48275	5.29616e-49	3.43319e-47	C10orf128		170371	chromosome 10 open reading frame 128 [Source:HGNC Symbol;Acc:HGNC:27274]	10	49154725	49188585
ENSG00000168528	24.88	41.69	34.17	10.26	6.19	10.45	2.07889	5.35821e-49	3.45857e-47	SERINC2	NM_001199038	347735	serine incorporator 2 [Source:HGNC Symbol;Acc:HGNC:23231]	1	31409565	31434680
ENSG00000141540	0.57	0.88	1.09	5.39	3.95	5.64	-2.60262	5.45805e-49	3.50801e-47	TTYH2	NM_032646	94015	tweety family member 2 [Source:HGNC Symbol;Acc:HGNC:13877]	17	74213514	74262020
ENSG00000168685	5.01	9.02	6.55	0.91	0.83	0.99	2.88518	2.5269e-48	1.61722e-46	IL7R		3575	interleukin 7 receptor [Source:HGNC Symbol;Acc:HGNC:6024]	5	35852695	35879603
ENSG00000148082	1.04	1.11	0.96	0.11	0.06	0.11	3.51412	2.53983e-48	1.61863e-46	SHC3	NM_016848	53358	SHC (Src homology 2 domain containing) transforming protein 3 [Source:HGNC Symbol;Acc:HGNC:18181]	9	89005771	89178767
ENSG00000173757	10.48	17.1	18.84	5.99	4.68	8.32	1.62845	3.56842e-48	2.2646e-46	STAT5B	NM_012448	6777	signal transducer and activator of transcription 5B [Source:HGNC Symbol;Acc:HGNC:11367]	17	42199168	42276707
ENSG00000139292	0.24	0.52	0.41	6.78	4.44	4.18	-3.65781	4.27551e-48	2.70198e-46	LGR5	NM_003667	8549	leucine-rich repeat containing G protein-coupled receptor 5 [Source:HGNC Symbol;Acc:HGNC:4504]	12	71439770	71586310
ENSG00000177469	63.86	109.79	96.31	11.05	8.38	19.08	2.99664	5.84148e-48	3.67624e-46	PTRF	NM_012232	284119	polymerase I and transcript release factor [Source:HGNC Symbol;Acc:HGNC:9688]	17	42402452	42423517
ENSG00000076641	1.8	1.25	2.99	0.18	0.18	0.41	3.31189	1.04924e-47	6.57581e-46	PAG1	NM_018440	55824	phosphoprotein membrane anchor with glycosphingolipid microdomains 1 [Source:HGNC Symbol;Acc:HGNC:30043]	8	80967810	81112068
ENSG00000157445	12.42	20.35	20.14	5.59	5.32	6.87	1.70596	1.0723e-47	6.69258e-46	CACNA2D3	NM_018398	55799	calcium channel, voltage-dependent, alpha 2/delta subunit 3 [Source:HGNC Symbol;Acc:HGNC:15460]	3	54122547	55074557
ENSG00000165215	9.86	12.33	11.76	77.44	59.04	64	-2.38747	1.21847e-47	7.57358e-46	CLDN3	NM_001306	1365	claudin 3 [Source:HGNC Symbol;Acc:HGNC:2045]	7	73768997	73770270
ENSG00000163406	0.16	0.21	0.55	2.55	2.03	1.72	-3.9489	2.01099e-47	1.24483e-45	SLC15A2	NM_021082	6565	solute carrier family 15 (oligopeptide transporter), member 2 [Source:HGNC Symbol;Acc:HGNC:10921]	3	121894089	121944102
ENSG00000163995	6.78	10.82	12.38	2.37	1.33	2.47	2.31285	2.15836e-47	1.33061e-45	ABLIM2		84448	actin binding LIM protein family, member 2 [Source:HGNC Symbol;Acc:HGNC:19195]	4	7965310	8158832
ENSG00000076716	24.68	43.69	42.49	12.45	9.65	15.43	1.71487	2.70862e-47	1.66305e-45	GPC4	NM_001448	2239	glypican 4 [Source:HGNC Symbol;Acc:HGNC:4452]	X	133300103	133415490
ENSG00000136155	5.67	10.34	8.42	37.21	32.43	38.19	-2.00764	3.17497e-47	1.94149e-45	SCEL		8796	sciellin [Source:HGNC Symbol;Acc:HGNC:10573]	13	77535674	77645263
ENSG00000135362	25.38	44.04	34.88	12.11	7.59	12.53	1.80546	4.65052e-47	2.83232e-45	PRR5L		79899	proline rich 5 like [Source:HGNC Symbol;Acc:HGNC:25878]	11	36296288	36465204
ENSG00000161544	5.36	7.12	6.47	1.47	0.87	1.61	2.49053	5.08615e-47	3.08519e-45	CYGB	NM_134268	114757	cytoglobin [Source:HGNC Symbol;Acc:HGNC:16505]	17	76527356	76551175
ENSG00000139278	11.66	17.73	13.54	2.42	1.71	3.51	2.10575	5.386e-47	3.25401e-45	GLIPR1	NM_006851	11010	GLI pathogenesis-related 1 [Source:HGNC Symbol;Acc:HGNC:17001]	12	75480680	75503853
ENSG00000100154	2.95	5.28	4.38	18.29	11.67	17.45	-1.68305	6.03816e-47	3.63348e-45	TTC28	NM_001145418	23331	tetratricopeptide repeat domain 28 [Source:HGNC Symbol;Acc:HGNC:29179]	22	27978014	28679865
ENSG00000141449	3.62	5.47	6.46	1	0.9	1.68	2.18053	7.64417e-47	4.58165e-45	GREB1L		80000	growth regulation by estrogen in breast cancer-like [Source:HGNC Symbol;Acc:HGNC:31042]	18	21242242	21525417
ENSG00000166963	0.66	1.05	1.24	5.38	3.26	5.39	-2.08587	8.2566e-47	4.92916e-45	MAP1A		4130	microtubule-associated protein 1A [Source:HGNC Symbol;Acc:HGNC:6835]	15	43510958	43531620
ENSG00000136997	52.98	83.79	66.31	22.41	16.73	22.74	1.89299	8.85715e-47	5.26686e-45	MYC		4609	v-myc avian myelocytomatosis viral oncogene homolog [Source:HGNC Symbol;Acc:HGNC:7553]	8	127735434	127741434
ENSG00000132718	0.11	0.3	0.1	3.05	2.4	3.7	-3.97189	1.08932e-46	6.45217e-45	SYT11	NM_152280	23208	synaptotagmin XI [Source:HGNC Symbol;Acc:HGNC:19239]	1	155859509	155885199
ENSG00000105088	2.44	3.87	2.83	19.36	14.14	18.14	-2.2655	1.31759e-46	7.7738e-45	OLFM2	NM_058164	93145	olfactomedin 2 [Source:HGNC Symbol;Acc:HGNC:17189]	19	9853718	9936552
ENSG00000100077	2.61	4.47	4.4	20	16.39	16.82	-2.22166	1.50716e-46	8.85767e-45	ADRBK2	NM_005160	157	adrenergic, beta, receptor kinase 2 [Source:HGNC Symbol;Acc:HGNC:290]	22	25564849	25729294
ENSG00000064042	73.87	121.44	120.19	37.68	28.33	38.29	1.62437	1.63157e-46	9.55165e-45	LIMCH1	NM_001289124	22998	LIM and calponin homology domains 1 [Source:HGNC Symbol;Acc:HGNC:29191]	4	41359607	41700044
ENSG00000268447	5.43	11.03	11.98	0.67	0.84	1.19	3.51997	1.74628e-46	1.01837e-44	SSX2B	NM_001164417	727837	synovial sarcoma, X breakpoint 2B [Source:HGNC Symbol;Acc:HGNC:22263]	X	52751132	52790305
ENSG00000173227	6.55	10.91	9.76	2.55	1.43	1.97	2.40691	3.10689e-46	1.80487e-44	SYT12		91683	synaptotagmin XII [Source:HGNC Symbol;Acc:HGNC:18381]	11	67006778	67050863
ENSG00000050628	0.12	0.13	0.1	1.98	1.74	1.93	-3.79504	3.48787e-46	2.01842e-44	PTGER3	NM_001126044	5733	prostaglandin E receptor 3 (subtype EP3) [Source:HGNC Symbol;Acc:HGNC:9595]	1	70852353	71047808
ENSG00000148798	25.93	44.41	46.82	8.53	7.97	12.89	2.14492	3.59882e-46	2.07468e-44	INA	NM_032727	9118	internexin neuronal intermediate filament protein, alpha [Source:HGNC Symbol;Acc:HGNC:6057]	10	103277163	103290351
ENSG00000188313	172.48	249.9	207.1	67.83	49.8	73.08	1.87396	4.12167e-46	2.36706e-44	PLSCR1	NM_021105	5359	phospholipid scramblase 1 [Source:HGNC Symbol;Acc:HGNC:9092]	3	146515180	146544864
ENSG00000055118	0.14	0.33	0.33	3.93	2.7	3.31	-3.29624	4.89037e-46	2.79788e-44	KCNH2	NM_172057	3757	potassium channel, voltage gated eag related subfamily H, member 2 [Source:HGNC Symbol;Acc:HGNC:6251]	7	150944961	150978315
ENSG00000103257	400.28	682.68	720.89	126.55	85.75	173.45	2.39527	5.27084e-46	3.00418e-44	SLC7A5		8140	solute carrier family 7 (amino acid transporter light chain, L system), member 5 [Source:HGNC Symbol;Acc:HGNC:11063]	16	87830023	87869488
ENSG00000272734	1.68	2.63	2.26	12.98	8.82	15.48	-2.30984	5.73981e-46	3.25918e-44	ADIRF-AS1			ADIRF antisense RNA 1 [Source:HGNC Symbol;Acc:HGNC:45127]	10	86965345	86971311
ENSG00000176842	1.1	2.37	2.29	0.02	0.04	0.11	5.92547	6.02392e-46	3.40769e-44	IRX5	NM_005853	10265	iroquois homeobox 5 [Source:HGNC Symbol;Acc:HGNC:14361]	16	54930862	54934485
ENSG00000075702	20.85	33.61	32.61	11.47	7.66	12.12	1.60522	6.25737e-46	3.52654e-44	WDR62		284403	WD repeat domain 62 [Source:HGNC Symbol;Acc:HGNC:24502]	19	36054881	36105106
ENSG00000163884	0.01	0.04	0.03	1.96	1.48	1.51	-5.68564	8.55883e-46	4.80567e-44	KLF15	NM_014079	28999	Kruppel-like factor 15 [Source:HGNC Symbol;Acc:HGNC:14536]	3	126342635	126357442
ENSG00000130513	13.37	20.03	18.31	1.96	1.94	3.78	2.98447	2.18866e-45	1.22435e-43	GDF15		9518	growth differentiation factor 15 [Source:HGNC Symbol;Acc:HGNC:30142]	19	18374731	18389176
ENSG00000049283	76.59	130.33	114.93	42.64	28.2	42.75	1.63528	2.20319e-45	1.22793e-43	EPN3	NM_017957	55040	epsin 3 [Source:HGNC Symbol;Acc:HGNC:18235]	17	50532543	50543750
ENSG00000152977	6.5	11.61	11.48	39.99	26.03	41.17	-1.89713	2.3981e-45	1.33165e-43	ZIC1		7545	Zic family member 1 [Source:HGNC Symbol;Acc:HGNC:12872]	3	147393422	147510293
ENSG00000169213	1.61	2.59	2.85	0.75	0.6	0.8	1.85497	3.30616e-45	1.82917e-43	RAB3B	NM_002867	5865	RAB3B, member RAS oncogene family [Source:HGNC Symbol;Acc:HGNC:9778]	1	51907956	51990764
ENSG00000197943	5.9	9.32	9.49	2.18	1.24	3.08	2.17763	3.35948e-45	1.85188e-43	PLCG2		5336	phospholipase C, gamma 2 (phosphatidylinositol-specific) [Source:HGNC Symbol;Acc:HGNC:9066]	16	81739097	81962693
ENSG00000117525	22.64	37.59	36.53	5.69	4.15	7.7	2.56198	3.91425e-45	2.14985e-43	F3	NM_001993	2152	coagulation factor III (thromboplastin, tissue factor) [Source:HGNC Symbol;Acc:HGNC:3541]	1	94529225	94541800
ENSG00000146250	0.12	0.14	0.19	2.3	2.04	2.76	-3.78359	4.13937e-45	2.26525e-43	PRSS35	NM_153362	167681	protease, serine, 35 [Source:HGNC Symbol;Acc:HGNC:21387]	6	83512538	83525704
ENSG00000121316	0.07	0.15	0.08	3.24	2.77	2.95	-4.56734	5.3761e-45	2.92089e-43	PLBD1	NM_024829	79887	phospholipase B domain containing 1 [Source:HGNC Symbol;Acc:HGNC:26215]	12	14503661	14568349
ENSG00000206579	0.03	0.1	0.1	1.25	1.13	1.43	-3.86982	5.35756e-45	2.92089e-43	XKR4	NM_052898	114786	XK, Kell blood group complex subunit-related family, member 4 [Source:HGNC Symbol;Acc:HGNC:29394]	8	55102389	55542054
ENSG00000081320	9.21	13.74	13.23	63.78	59.1	65.24	-2.24205	5.66717e-45	3.06799e-43	STK17B	NM_004226	9262	serine/threonine kinase 17b [Source:HGNC Symbol;Acc:HGNC:11396]	2	196133566	196176503
ENSG00000116016	34.85	73.35	63	7.46	3.98	9.27	2.79463	6.45888e-45	3.48411e-43	EPAS1		2034	endothelial PAS domain protein 1 [Source:HGNC Symbol;Acc:HGNC:3374]	2	46293667	46386703
ENSG00000101333	36.98	66.69	68.69	13.93	11.71	21.02	2.04033	7.2016e-45	3.87092e-43	PLCB4		5332	phospholipase C, beta 4 [Source:HGNC Symbol;Acc:HGNC:9059]	20	9068763	9481242
ENSG00000078399	0.95	1.35	1.59	9.04	7.99	11.28	-2.97297	8.02621e-45	4.29886e-43	HOXA9	NM_152739	3205	homeobox A9 [Source:HGNC Symbol;Acc:HGNC:5109]	7	27162435	27175180
ENSG00000254535	0.16	0.31	0.36	2.49	2.34	2.51	-3.05348	1.09265e-44	5.83157e-43	PABPC4L	NM_001114734	132430	poly(A) binding protein, cytoplasmic 4-like [Source:HGNC Symbol;Acc:HGNC:31955]	4	134196333	134201748
ENSG00000175352	4.84	7.7	6.9	1.93	1.46	2.52	2.05593	1.31289e-44	6.98237e-43	NRIP3	NM_020645	56675	nuclear receptor interacting protein 3 [Source:HGNC Symbol;Acc:HGNC:1167]	11	8980576	9004049
ENSG00000187994	1.56	2.76	2.44	16.13	10.97	14.91	-2.41169	1.47809e-44	7.83336e-43	RINL		126432	Ras and Rab interactor-like [Source:HGNC Symbol;Acc:HGNC:24795]	19	38867834	38878279
ENSG00000060718	0.1	0.01	0.27	3.95	2.77	2.91	-6.48254	1.7458e-44	9.21979e-43	COL11A1	NM_001854	1301	collagen, type XI, alpha 1 [Source:HGNC Symbol;Acc:HGNC:2186]	1	102876467	103108496
ENSG00000113532	0.05	0.02	0.08	1.95	1.6	1.36	-6.12687	1.79006e-44	9.42059e-43	ST8SIA4	NM_005668	7903	ST8 alpha-N-acetyl-neuraminide alpha-2,8-sialyltransferase 4 [Source:HGNC Symbol;Acc:HGNC:10871]	5	100806935	100903266
ENSG00000087494	75.33	95.95	90.76	7.8	5.38	14.38	3.54389	2.47614e-44	1.2986e-42	PTHLH		5744	parathyroid hormone-like hormone [Source:HGNC Symbol;Acc:HGNC:9607]	12	27958084	27972705
ENSG00000103187	191.52	290.78	246.94	57.26	44.37	81.83	2.18338	2.72251e-44	1.42287e-42	COTL1	NM_021149	23406	coactosin-like F-actin binding protein 1 [Source:HGNC Symbol;Acc:HGNC:18304]	16	84565594	84618077
ENSG00000157870	2.02	3.04	2.9	11.97	8.57	13.54	-1.9236	4.45222e-44	2.31884e-42	FAM213B		127281	family with sequence similarity 213, member B [Source:HGNC Symbol;Acc:HGNC:28390]	1	2586491	2591469
ENSG00000105971	37.71	47.05	45.02	9.73	6.47	12.39	2.1742	4.8954e-44	2.5409e-42	CAV2		858	caveolin 2 [Source:HGNC Symbol;Acc:HGNC:1528]	7	116287380	116508541
ENSG00000171992	14.06	24.07	22.75	8.81	6.08	8.97	1.5146	5.28231e-44	2.73233e-42	SYNPO	NM_001166208	11346	synaptopodin [Source:HGNC Symbol;Acc:HGNC:30672]	5	150601080	150659220
ENSG00000147650	36.69	70.23	65.21	19.12	12	23.83	1.65307	5.40409e-44	2.78578e-42	LRP12	NM_001135703	29967	low density lipoprotein receptor-related protein 12 [Source:HGNC Symbol;Acc:HGNC:31708]	8	104489231	104589024
ENSG00000114999	26.32	47.01	44.41	14.09	12.01	18.07	1.64644	5.61738e-44	2.88588e-42	TTL	NM_153712	150465	tubulin tyrosine ligase [Source:HGNC Symbol;Acc:HGNC:21586]	2	112482154	112541739
ENSG00000140403	2.63	4.28	4.6	0.5	0.38	0.8	2.99639	5.78453e-44	2.96168e-42	DNAJA4	NM_018602	55466	DnaJ (Hsp40) homolog, subfamily A, member 4 [Source:HGNC Symbol;Acc:HGNC:14885]	15	78264086	78282196
ENSG00000134954	25.2	44.34	39.79	11.39	8.92	15.19	1.74274	6.59907e-44	3.36731e-42	ETS1	NM_001143820	2113	v-ets avian erythroblastosis virus E26 oncogene homolog 1 [Source:HGNC Symbol;Acc:HGNC:3488]	11	128458761	128587558
ENSG00000157680	0.72	0.93	1.01	0.04	0.21	0.08	4.43085	8.22682e-44	4.18377e-42	DGKI		9162	diacylglycerol kinase, iota [Source:HGNC Symbol;Acc:HGNC:2855]	7	137381037	137847092
ENSG00000164197	3.13	4.62	6.54	21.73	16.48	28.8	-2.1754	8.84524e-44	4.48317e-42	RNF180	NM_178532	285671	ring finger protein 180 [Source:HGNC Symbol;Acc:HGNC:27752]	5	64165844	64372869
ENSG00000203867	1.24	2.4	1.81	0.38	0.24	0.34	2.64909	9.19852e-44	4.64663e-42	RBM20	NM_001134363	282996	RNA binding motif protein 20 [Source:HGNC Symbol;Acc:HGNC:27424]	10	110644397	110839469
ENSG00000181826	44.16	78.16	73.97	20.54	15.67	26.62	1.8025	1.06958e-43	5.385e-42	RELL1	NM_001085399	768211	RELT-like 1 [Source:HGNC Symbol;Acc:HGNC:27379]	4	37590800	37686376
ENSG00000120915	2.72	4.28	4.73	18.03	12.31	20.65	-1.89669	1.13731e-43	5.70694e-42	EPHX2	NM_001979	2053	epoxide hydrolase 2, cytoplasmic [Source:HGNC Symbol;Acc:HGNC:3402]	8	27490779	27545564
ENSG00000229847	11.44	14.86	20.6	50.75	34.53	49.48	-1.81186	1.46697e-43	7.33682e-42	EMX2OS		196047	EMX2 opposite strand/antisense RNA [Source:HGNC Symbol;Acc:HGNC:18511]	10	117473215	117545068
ENSG00000189056	3.87	6.51	9.08	0.66	0.6	1.12	3.12977	2.13302e-43	1.06327e-41	RELN	NM_005045	5649	reelin [Source:HGNC Symbol;Acc:HGNC:9957]	7	103471784	103989516
ENSG00000182752	1.42	2.46	1.72	0.26	0.3	0.43	2.90641	2.38103e-43	1.18299e-41	PAPPA	NM_002581	5069	pregnancy-associated plasma protein A, pappalysin 1 [Source:HGNC Symbol;Acc:HGNC:8602]	9	116153804	116402322
ENSG00000081803	7.07	12.49	13.07	2.21	1.57	2.98	2.4106	2.94395e-43	1.45788e-41	CADPS2		93664	Ca++-dependent secretion activator 2 [Source:HGNC Symbol;Acc:HGNC:16018]	7	122318425	122886759
ENSG00000154478	0	0.01	0	0.56	0.32	0.69	-7.0842	3.50487e-43	1.72999e-41	GPR26	NM_153442	2849	G protein-coupled receptor 26 [Source:HGNC Symbol;Acc:HGNC:4481]	10	123666355	123694607
ENSG00000005471	1	2.28	1.35	0.14	0.1	0.13	3.97644	7.23775e-43	3.56088e-41	ABCB4		5244	ATP-binding cassette, sub-family B (MDR/TAP), member 4 [Source:HGNC Symbol;Acc:HGNC:45]	7	87401697	87480435
ENSG00000196189	1.91	2.69	2.91	14.79	9.99	11.64	-2.3621	9.58511e-43	4.70044e-41	SEMA4A		64218	sema domain, immunoglobulin domain (Ig), transmembrane domain (TM) and short cytoplasmic domain, (semaphorin) 4A [Source:HGNC Symbol;Acc:HGNC:10729]	1	156147366	156177752
ENSG00000167772	5.76	8.95	5.76	0.42	0.43	1.02	4.1573	1.012e-42	4.94671e-41	ANGPTL4		51129	angiopoietin-like 4 [Source:HGNC Symbol;Acc:HGNC:16039]	19	8363289	8374373
ENSG00000021645	9.63	16.99	19.04	2.04	1.69	3.57	2.76742	1.17964e-42	5.74752e-41	NRXN3		9369	neurexin 3 [Source:HGNC Symbol;Acc:HGNC:8010]	14	78242391	79868290
ENSG00000184985	4.74	6.3	8.03	2.46	0.87	2.46	2.07868	1.50241e-42	7.2966e-41	SORCS2	NM_020777	57537	sortilin-related VPS10 domain containing receptor 2 [Source:HGNC Symbol;Acc:HGNC:16698]	4	7192538	7742836
ENSG00000018236	0.08	0.18	0.12	1.87	1.61	2.68	-3.9646	2.01063e-42	9.73352e-41	CNTN1	NM_001256063	1272	contactin 1 [Source:HGNC Symbol;Acc:HGNC:2171]	12	40692442	41072418
ENSG00000100234	5.21	8.93	5.99	48.07	34.62	69.55	-2.72384	2.4255e-42	1.17044e-40	TIMP3	NM_000362	7078	TIMP metallopeptidase inhibitor 3 [Source:HGNC Symbol;Acc:HGNC:11822]	22	32801701	32863043
ENSG00000137801	89.06	163.13	154.11	36.49	21.71	44.32	2.01469	2.55788e-42	1.23039e-40	THBS1		7057	thrombospondin 1 [Source:HGNC Symbol;Acc:HGNC:11785]	15	39581079	39599466
ENSG00000181634	0.06	0.12	0.1	1.33	1.07	1.06	-3.51096	2.86777e-42	1.37507e-40	TNFSF15	NM_005118	9966	tumor necrosis factor (ligand) superfamily, member 15 [Source:HGNC Symbol;Acc:HGNC:11931]	9	114784635	114806126
ENSG00000172318	0.99	1.76	1.77	9.52	9.35	8.48	-2.49482	3.12616e-42	1.49423e-40	B3GALT1	NM_020981	8708	UDP-Gal:betaGlcNAc beta 1,3-galactosyltransferase, polypeptide 1 [Source:HGNC Symbol;Acc:HGNC:916]	2	167868948	167874041
ENSG00000125378	7.34	10.56	10.9	1.62	1.54	1.18	2.91156	3.46843e-42	1.65259e-40	BMP4	NM_001202	652	bone morphogenetic protein 4 [Source:HGNC Symbol;Acc:HGNC:1071]	14	53949736	53958761
ENSG00000136425	0.58	0.81	1.08	7.95	6.27	7.02	-2.73667	3.51612e-42	1.67005e-40	CIB2	NM_006383	10518	calcium and integrin binding family member 2 [Source:HGNC Symbol;Acc:HGNC:24579]	15	78104606	78131544
ENSG00000154928	10.73	18.13	20.76	2.26	1.88	3.4	2.71448	4.47215e-42	2.11747e-40	EPHB1		2047	EPH receptor B1 [Source:HGNC Symbol;Acc:HGNC:3392]	3	134597801	135260467
ENSG00000128340	0.63	0.76	0.6	6.45	5.05	6.29	-3.00613	5.10455e-42	2.40935e-40	RAC2	NM_002872	5880	ras-related C3 botulinum toxin substrate 2 (rho family, small GTP binding protein Rac2) [Source:HGNC Symbol;Acc:HGNC:9802]	22	37225261	37244448
ENSG00000143753	48	76.01	69.29	24.1	17.01	29.27	1.61575	1.26415e-41	5.94819e-40	DEGS1		8560	delta(4)-desaturase, sphingolipid 1 [Source:HGNC Symbol;Acc:HGNC:13709]	1	224175756	224193441
ENSG00000198910	145.39	236.18	222.54	54.2	38.57	74.96	2.03687	2.78047e-41	1.30423e-39	L1CAM	NM_000425	3897	L1 cell adhesion molecule [Source:HGNC Symbol;Acc:HGNC:6470]	X	153861514	153909223
ENSG00000007314	0.12	0.22	0.37	2.01	1.06	2.21	-2.7916	3.36669e-41	1.57432e-39	SCN4A		6329	sodium channel, voltage gated, type IV alpha subunit [Source:HGNC Symbol;Acc:HGNC:10591]	17	63938554	63972918
ENSG00000162591	0.35	0.71	0.54	3.72	2.53	3.75	-2.41844	4.2852e-41	1.99764e-39	MEGF6		1953	multiple EGF-like-domains 6 [Source:HGNC Symbol;Acc:HGNC:3232]	1	3489920	3611495
ENSG00000155849	0.92	1.95	1.43	7.52	5.06	12.34	-2.35987	9.22222e-41	4.28592e-39	ELMO1	NM_130442	9844	engulfment and cell motility 1 [Source:HGNC Symbol;Acc:HGNC:16286]	7	36854361	37449249
ENSG00000196502	0.35	0.19	0.2	8.66	5.49	5.81	-4.07818	9.66005e-41	4.47563e-39	SULT1A1		6817	sulfotransferase family, cytosolic, 1A, phenol-preferring, member 1 [Source:HGNC Symbol;Acc:HGNC:11453]	16	28605196	28623625
ENSG00000173530	2.14	3.21	3.02	11.21	7.98	13.25	-1.77603	9.71107e-41	4.4855e-39	TNFRSF10D	NM_003840	8793	tumor necrosis factor receptor superfamily, member 10d, decoy with truncated death domain [Source:HGNC Symbol;Acc:HGNC:11907]	8	23135588	23164030
ENSG00000106571	5.22	9.41	8.45	27.56	17.2	22.84	-1.61841	1.13773e-40	5.23912e-39	GLI3	NM_000168	2737	GLI family zinc finger 3 [Source:HGNC Symbol;Acc:HGNC:4319]	7	41960950	42237870
ENSG00000106688	3.36	4.79	5.46	1.03	0.6	0.92	2.35397	1.56133e-40	7.1679e-39	SLC1A1		6505	solute carrier family 1 (neuronal/epithelial high affinity glutamate transporter, system Xag), member 1 [Source:HGNC Symbol;Acc:HGNC:10939]	9	4490444	4587469
ENSG00000058335	0.66	0.87	1.41	0.16	0.11	0.09	4.52003	1.60815e-40	7.36043e-39	RASGRF1	NM_001145648	5923	Ras protein-specific guanine nucleotide-releasing factor 1 [Source:HGNC Symbol;Acc:HGNC:9875]	15	78959947	79090773
ENSG00000163531	0.81	1.02	0.94	4.44	2.82	4.49	-2.23042	1.6438e-40	7.50088e-39	NFASC		23114	neurofascin [Source:HGNC Symbol;Acc:HGNC:29866]	1	204828651	205022822
ENSG00000133101	49.13	72.82	66.37	3.5	2.47	7.81	4.00008	1.73107e-40	7.87531e-39	CCNA1		8900	cyclin A1 [Source:HGNC Symbol;Acc:HGNC:1577]	13	36431520	36442882
ENSG00000105613	0.51	1.13	0.8	5.37	3.18	5.3	-2.82702	2.3446e-40	1.06345e-38	MAST1		22983	microtubule associated serine/threonine kinase 1 [Source:HGNC Symbol;Acc:HGNC:19034]	19	12833951	12874951
ENSG00000122861	95.95	145.91	101.79	24.65	18.71	32.28	2.37863	2.71282e-40	1.22312e-38	PLAU		5328	plasminogen activator, urokinase [Source:HGNC Symbol;Acc:HGNC:9052]	10	73909177	73917497
ENSG00000136531	0.01	0.01	0.04	0.77	0.6	1.04	-4.84767	2.71038e-40	1.22312e-38	SCN2A		6326	sodium channel, voltage gated, type II alpha subunit [Source:HGNC Symbol;Acc:HGNC:10588]	2	165239402	165392310
ENSG00000171388	1.84	2.95	2.45	0.46	0.25	0.4	2.84324	3.96481e-40	1.78228e-38	APLN	NM_017413	8862	apelin [Source:HGNC Symbol;Acc:HGNC:16665]	X	129645259	129654937
ENSG00000168461	19.18	28.79	22.87	7.14	5.08	8.2	1.77037	4.8433e-40	2.17072e-38	RAB31	NM_006868	11031	RAB31, member RAS oncogene family [Source:HGNC Symbol;Acc:HGNC:9771]	18	9708165	9862551
ENSG00000150782	52.91	69.99	71.05	14.45	12.28	22.4	2.17929	6.41857e-40	2.86823e-38	IL18	NM_001562	3606	interleukin 18 [Source:HGNC Symbol;Acc:HGNC:5986]	11	112143251	112164117
ENSG00000127124	2.27	4.06	3.83	0.61	0.54	1.27	2.32785	9.57001e-40	4.26388e-38	HIVEP3	NM_024503	59269	human immunodeficiency virus type I enhancer binding protein 3 [Source:HGNC Symbol;Acc:HGNC:13561]	1	41506365	42035925
ENSG00000165125	0	0.01	0.03	0.99	0.83	0.67	-6.20044	9.81411e-40	4.35977e-38	TRPV6	NM_018646	55503	transient receptor potential cation channel, subfamily V, member 6 [Source:HGNC Symbol;Acc:HGNC:14006]	7	142871203	142885762
ENSG00000171680	3.28	5.7	5.96	17.68	12.08	20.14	-1.68103	1.02593e-39	4.54417e-38	PLEKHG5	NM_001265592	57449	pleckstrin homology domain containing, family G (with RhoGef domain) member 5 [Source:HGNC Symbol;Acc:HGNC:29105]	1	6466092	6520061
ENSG00000115221	7.71	13.21	11.12	3.75	2.88	5.39	1.7105	1.08986e-39	4.81324e-38	ITGB6	NM_001282353	3694	integrin, beta 6 [Source:HGNC Symbol;Acc:HGNC:6161]	2	160099666	160271888
ENSG00000162998	0.07	0.11	0.11	1.45	1.22	1.95	-3.82407	1.20526e-39	5.30736e-38	FRZB	NM_001463	2487	frizzled-related protein [Source:HGNC Symbol;Acc:HGNC:3959]	2	182833275	182867162
ENSG00000186854	6.71	10.46	9.66	1.99	1.94	3.08	2.29239	1.2109e-39	5.3167e-38	TRABD2A	NM_001080824	129293	TraB domain containing 2A [Source:HGNC Symbol;Acc:HGNC:27013]	2	84821650	84907008
ENSG00000152154	61.02	85.24	62.63	14.86	12.06	10.66	2.56481	1.33608e-39	5.84933e-38	TMEM178A		130733	transmembrane protein 178A [Source:HGNC Symbol;Acc:HGNC:28517]	2	39664982	39717963
ENSG00000099256	0.59	0.68	0.58	6.98	5.94	6.53	-3.36255	1.6583e-39	7.23899e-38	PRTFDC1	NM_020200	56952	phosphoribosyl transferase domain containing 1 [Source:HGNC Symbol;Acc:HGNC:23333]	10	24848607	24952604
ENSG00000168743	4.69	9.68	10.14	1.6	1.36	2.63	2.25508	1.90492e-39	8.29161e-38	NPNT		255743	nephronectin [Source:HGNC Symbol;Acc:HGNC:27405]	4	105894775	106004027
ENSG00000221955	4.89	8.34	8.77	26.4	19.02	29.52	-1.58324	1.92079e-39	8.33669e-38	SLC12A8		84561	solute carrier family 12, member 8 [Source:HGNC Symbol;Acc:HGNC:15595]	3	125082636	125212864
ENSG00000167323	50.04	83.49	81.41	31.68	21.58	35.08	1.52126	2.0014e-39	8.66162e-38	STIM1		6786	stromal interaction molecule 1 [Source:HGNC Symbol;Acc:HGNC:11386]	11	3854527	4093210
ENSG00000125398	9.71	15.82	16.61	4.8	4.47	5.57	1.64559	2.04585e-39	8.82873e-38	SOX9	NM_000346	6662	SRY (sex determining region Y)-box 9 [Source:HGNC Symbol;Acc:HGNC:11204]	17	72121020	72126420
ENSG00000074527	2.69	4.8	4.12	0.67	0.46	0.61	2.79171	2.16634e-39	9.32204e-38	NTN4	NM_021229	59277	netrin 4 [Source:HGNC Symbol;Acc:HGNC:13658]	12	95657807	95791152
ENSG00000266373	4.1	5.44	5.27	0.06	0.2	0.16	5.4257	2.25497e-39	9.67587e-38					18	3580169	3580754
ENSG00000163171	99.35	155.11	138.4	43.27	31.53	56.65	1.66981	2.42657e-39	1.03827e-37	CDC42EP3	NM_001270438	10602	CDC42 effector protein (Rho GTPase binding) 3 [Source:HGNC Symbol;Acc:HGNC:16943]	2	37641882	37738468
ENSG00000163739	141.2	166.11	149.54	35.43	32.1	37.86	2.29397	2.75951e-39	1.17739e-37	CXCL1		2919	chemokine (C-X-C motif) ligand 1 (melanoma growth stimulating activity, alpha) [Source:HGNC Symbol;Acc:HGNC:4602]	4	73869393	73871242
ENSG00000064651	82.22	151.52	155.26	40.66	33.34	44.92	1.7828	3.51872e-39	1.49709e-37	SLC12A2	NM_001046	6558	solute carrier family 12 (sodium/potassium/chloride transporter), member 2 [Source:HGNC Symbol;Acc:HGNC:10911]	5	128083766	128189688
ENSG00000148841	6.64	11.07	9.53	2.78	2.08	3.76	1.84975	3.60447e-39	1.52927e-37	ITPRIP	NM_001272013	85450	inositol 1,4,5-trisphosphate receptor interacting protein [Source:HGNC Symbol;Acc:HGNC:29370]	10	104309698	104338404
ENSG00000237172	0.57	1.3	1.13	5.96	4.25	6.65	-2.35417	3.84084e-39	1.62499e-37	B3GNT9	NM_033309	84752	UDP-GlcNAc:betaGal beta-1,3-N-acetylglucosaminyltransferase 9 [Source:HGNC Symbol;Acc:HGNC:28714]	16	67148105	67151214
ENSG00000156218	1.24	2.81	2.74	7.47	6.66	7.93	-1.68201	3.9157e-39	1.65203e-37	ADAMTSL3	NM_207517	57188	ADAMTS-like 3 [Source:HGNC Symbol;Acc:HGNC:14633]	15	83654086	84039842
ENSG00000109790	75.07	122.03	124.52	36.17	28.48	44.78	1.61353	4.43744e-39	1.86694e-37	KLHL5	NM_001007075	51088	kelch-like family member 5 [Source:HGNC Symbol;Acc:HGNC:6356]	4	39045039	39126857
ENSG00000064195	27.26	47.44	41.1	12.14	8.98	16.66	1.80997	4.60557e-39	1.93229e-37	DLX3	NM_005220	1747	distal-less homeobox 3 [Source:HGNC Symbol;Acc:HGNC:2916]	17	49990005	49995224
ENSG00000249641	1.08	2.1	1.95	0.01	0.05	0.04	5.77623	6.03681e-39	2.52576e-37	HOXC13-AS		100874366	HOXC13 antisense RNA [Source:HGNC Symbol;Acc:HGNC:43753]	12	53935328	53939643
ENSG00000197557	0.96	1.38	1.41	5.48	4.99	5.6	-1.95298	6.34882e-39	2.64896e-37	TTC30A	NM_152275	92104	tetratricopeptide repeat domain 30A [Source:HGNC Symbol;Acc:HGNC:25853]	2	177612992	177618966
ENSG00000141622	1.02	2.2	2.03	0.27	0.29	0.35	2.91389	6.57911e-39	2.73749e-37	RNF165		494470	ring finger protein 165 [Source:HGNC Symbol;Acc:HGNC:31696]	18	46326809	46463140
ENSG00000134508	15.61	26.59	23.41	6.85	5.18	8.85	1.77098	6.8799e-39	2.85478e-37	CABLES1	NM_001256438	91768	Cdk5 and Abl enzyme substrate 1 [Source:HGNC Symbol;Acc:HGNC:25097]	18	23134564	23260467
ENSG00000125384	5.13	10.13	8.15	1.7	1.21	2.28	2.19487	7.35266e-39	3.04259e-37	PTGER2		5732	prostaglandin E receptor 2 (subtype EP2), 53kDa [Source:HGNC Symbol;Acc:HGNC:9594]	14	52314305	52328606
ENSG00000075275	6.25	10.04	11.49	39.65	25.2	33.25	-1.85232	7.40672e-39	3.05659e-37	CELSR1	NM_014246	9620	cadherin, EGF LAG seven-pass G-type receptor 1 [Source:HGNC Symbol;Acc:HGNC:1850]	22	46360834	46537170
ENSG00000087258	1.52	1.81	2.63	0.24	0.34	0.57	3.33481	8.09683e-39	3.33227e-37	GNAO1	NM_020988	2775	guanine nucleotide binding protein (G protein), alpha activating activity polypeptide O [Source:HGNC Symbol;Acc:HGNC:4389]	16	56191390	56357444
ENSG00000168447	1.27	2.91	1.71	0.17	0.11	0.18	5.2059	1.32012e-38	5.41825e-37	SCNN1B		6338	sodium channel, non voltage gated 1 beta subunit [Source:HGNC Symbol;Acc:HGNC:10600]	16	23278231	23381299
ENSG00000164070	12.46	22.93	22.03	5.67	4.57	7.27	1.73186	1.38486e-38	5.66855e-37	HSPA4L		22824	heat shock 70kDa protein 4-like [Source:HGNC Symbol;Acc:HGNC:17041]	4	127781821	127840733
ENSG00000138646	6.38	13.17	11.44	3.01	2.58	4.16	1.88918	1.76037e-38	7.1861e-37	HERC5	NM_016323	51191	HECT and RLD domain containing E3 ubiquitin protein ligase 5 [Source:HGNC Symbol;Acc:HGNC:24368]	4	88457117	88506163
ENSG00000198846	5.95	10.47	10.54	28.08	23.77	34.5	-1.53711	1.85373e-38	7.54684e-37	TOX	NM_014729	9760	thymocyte selection-associated high mobility group box [Source:HGNC Symbol;Acc:HGNC:18988]	8	58805418	59119208
ENSG00000186310	0.11	0.16	0.18	2.19	2.09	2.14	-3.70019	2.05966e-38	8.36268e-37	NAP1L3	NM_004538	4675	nucleosome assembly protein 1-like 3 [Source:HGNC Symbol;Acc:HGNC:7639]	X	93670930	93673568
ENSG00000128510	10.43	16.54	10.67	1.69	1.28	2.02	2.98318	2.23809e-38	9.06276e-37	CPA4	NM_016352	51200	carboxypeptidase A4 [Source:HGNC Symbol;Acc:HGNC:15740]	7	130293134	130324180
ENSG00000151726	17.8	31.33	25.8	8.46	5.99	10.45	1.65217	2.56018e-38	1.03393e-36	ACSL1		2180	acyl-CoA synthetase long-chain family member 1 [Source:HGNC Symbol;Acc:HGNC:3569]	4	184755595	184826818
ENSG00000279184	0.01	0.03	0.03	0.16	0.13	0.16	-2.58181	2.98276e-38	1.20138e-36					22	35160947	35215025
ENSG00000183496	1.4	2.05	2.37	0.32	0.2	0.44	2.7939	3.29048e-38	1.32179e-36	MEX3B	NM_032246	84206	mex-3 RNA binding family member B [Source:HGNC Symbol;Acc:HGNC:25297]	15	82041778	82046141
ENSG00000169439	278.15	417.49	353.28	125.49	70.37	120.95	1.59956	4.76082e-38	1.90736e-36	SDC2	NM_002998	6383	syndecan 2 [Source:HGNC Symbol;Acc:HGNC:10659]	8	96493351	96611780
ENSG00000138670	13.11	23.06	23.46	6.32	4.72	8.96	1.70343	4.78027e-38	1.91008e-36	RASGEF1B	NM_001300735	153020	RasGEF domain family, member 1B [Source:HGNC Symbol;Acc:HGNC:24881]	4	81426393	82044244
ENSG00000196639	1.12	1.84	1.4	6.48	4.48	7.19	-2.03593	5.52947e-38	2.20362e-36	HRH1	NM_001098213	3269	histamine receptor H1 [Source:HGNC Symbol;Acc:HGNC:5182]	3	11137093	11263557
ENSG00000105339	13.15	23.37	26.7	5.62	3.58	8.73	2.32436	6.03281e-38	2.39789e-36	DENND3		22898	DENN/MADD domain containing 3 [Source:HGNC Symbol;Acc:HGNC:29134]	8	141117278	141195808
ENSG00000143416	2.12	2.68	2.13	15.43	10.12	12.68	-2.26579	7.20736e-38	2.85722e-36	SELENBP1	NM_003944	8991	selenium binding protein 1 [Source:HGNC Symbol;Acc:HGNC:10719]	1	151364302	151372733
ENSG00000189068	4.3	5.31	4.75	0.16	0.07	0.1	5.254	7.24872e-38	2.86609e-36	VSTM1		284415	V-set and transmembrane domain containing 1 [Source:HGNC Symbol;Acc:HGNC:29455]	19	54040825	54063953
ENSG00000140564	12.79	21.99	20.6	8.1	5.88	9.39	1.4425	9.36375e-38	3.69269e-36	FURIN	NM_002569	5045	furin (paired basic amino acid cleaving enzyme) [Source:HGNC Symbol;Acc:HGNC:8568]	15	90868592	90883458
ENSG00000198663	13.65	20.66	20.83	46.15	33.03	45.55	-1.33188	1.04304e-37	4.10261e-36	C6orf89	NM_001286637	221477	chromosome 6 open reading frame 89 [Source:HGNC Symbol;Acc:HGNC:21114]	6	36871870	36928964
ENSG00000166396	10.88	16.56	13.43	2.2	1.25	2.6	3.04065	1.07016e-37	4.19838e-36	SERPINB7		8710	serpin peptidase inhibitor, clade B (ovalbumin), member 7 [Source:HGNC Symbol;Acc:HGNC:13902]	18	63752935	63805376
ENSG00000156298	0.11	0.28	0.22	3.5	2.5	5.23	-4.05664	1.11279e-37	4.35431e-36	TSPAN7	NM_004615	7102	tetraspanin 7 [Source:HGNC Symbol;Acc:HGNC:11854]	X	38561370	38688920
ENSG00000107331	2.27	2.78	2.74	8.73	7.1	9.2	-1.70736	1.17006e-37	4.56655e-36	ABCA2	NM_212533	20	ATP-binding cassette, sub-family A (ABC1), member 2 [Source:HGNC Symbol;Acc:HGNC:32]	9	137007227	137028922
ENSG00000169429	31.54	41.01	32.25	7.11	5.74	10.21	2.3717	1.17524e-37	4.57494e-36	CXCL8	NM_000584	3576	chemokine (C-X-C motif) ligand 8 [Source:HGNC Symbol;Acc:HGNC:6025]	4	73740506	73743716
ENSG00000076356	4.75	8.78	11.24	2.02	1.35	2.75	2.48978	1.48789e-37	5.77716e-36	PLXNA2	NM_025179	5362	plexin A2 [Source:HGNC Symbol;Acc:HGNC:9100]	1	208022242	208244320
ENSG00000119326	60.06	109.75	92.31	32	26.3	39.06	1.57875	1.63802e-37	6.34376e-36	CTNNAL1	NM_001286974	8727	catenin (cadherin-associated protein), alpha-like 1 [Source:HGNC Symbol;Acc:HGNC:2512]	9	108942569	109013529
ENSG00000213366	0.57	0.9	0.34	10.11	7.32	7.76	-3.81428	1.65209e-37	6.38189e-36	GSTM2		2946	glutathione S-transferase mu 2 (muscle) [Source:HGNC Symbol;Acc:HGNC:4634]	1	109668022	109709551
ENSG00000242265	44.58	75.98	73.91	25.72	19.11	25.43	1.5506	1.83543e-37	7.07202e-36	PEG10	NM_001040152	23089	paternally expressed 10 [Source:HGNC Symbol;Acc:HGNC:14005]	7	94656325	94669695
ENSG00000162543	0.02	0.01	0.02	0.62	0.44	0.56	-4.89579	2.14526e-37	8.24477e-36	UBXN10	NM_152376	127733	UBX domain protein 10 [Source:HGNC Symbol;Acc:HGNC:26354]	1	20186085	20196048
ENSG00000104432	1.64	3.06	2.12	0.08	0.09	0.15	4.49545	2.21021e-37	8.47286e-36	IL7		3574	interleukin 7 [Source:HGNC Symbol;Acc:HGNC:6023]	8	78675743	78805523
ENSG00000184371	5.29	8.89	5.77	1.83	1.27	1.73	2.34376	4.28559e-37	1.63872e-35	CSF1		1435	colony stimulating factor 1 (macrophage) [Source:HGNC Symbol;Acc:HGNC:2432]	1	109910242	109930992
ENSG00000117519	338.21	540.98	530.15	144.77	106.52	200.66	1.72929	4.77065e-37	1.8196e-35	CNN3	NM_001839	1266	calponin 3, acidic [Source:HGNC Symbol;Acc:HGNC:2157]	1	94896949	94927278
ENSG00000204282	2.55	3.96	4.62	14.5	9.6	15.12	-1.67976	4.97595e-37	1.89312e-35	TNRC6C-AS1		100131096	TNRC6C antisense RNA 1 [Source:HGNC Symbol;Acc:HGNC:44360]	17	78107398	78111799
ENSG00000136048	9	14	12.14	4.34	3.47	6.41	1.65072	5.81948e-37	2.20848e-35	DRAM1	NM_018370	55332	DNA-damage regulated autophagy modulator 1 [Source:HGNC Symbol;Acc:HGNC:25645]	12	101877351	102012130
ENSG00000101306	2.86	4.26	3.51	0.41	0.47	0.48	2.9015	6.05863e-37	2.29347e-35	MYLK2		85366	myosin light chain kinase 2 [Source:HGNC Symbol;Acc:HGNC:16243]	20	31819308	31834689
ENSG00000153317	56.74	101.01	102.78	32.09	27.22	36.96	1.48904	6.65904e-37	2.51445e-35	ASAP1		50807	ArfGAP with SH3 domain, ankyrin repeat and PH domain 1 [Source:HGNC Symbol;Acc:HGNC:2720]	8	130052104	130443660
ENSG00000176907	6.72	10.13	7.71	1.29	1.4	1.54	2.70789	9.78089e-37	3.68405e-35	C8orf4	NM_020130	56892	chromosome 8 open reading frame 4 [Source:HGNC Symbol;Acc:HGNC:1357]	8	40153455	40155308
ENSG00000115414	171.45	305.07	403.55	27.29	18.2	45.19	3.47022	1.0348e-36	3.88798e-35	FN1	NM_001306132	2335	fibronectin 1 [Source:HGNC Symbol;Acc:HGNC:3778]	2	215360440	215436172
ENSG00000108176	17.2	22.12	18.36	4.3	3.5	4.8	2.31397	1.18358e-36	4.43592e-35	DNAJC12	NM_021800	56521	DnaJ (Hsp40) homolog, subfamily C, member 12 [Source:HGNC Symbol;Acc:HGNC:28908]	10	67796665	67838166
ENSG00000138821	62.51	112.87	106.95	26.18	24.36	35.6	1.80662	1.3658e-36	5.1062e-35	SLC39A8	NM_001135147	64116	solute carrier family 39 (zinc transporter), member 8 [Source:HGNC Symbol;Acc:HGNC:20862]	4	102251041	102431258
ENSG00000147419	16.29	26.3	21.52	56.42	52.04	61	-1.54852	1.41719e-36	5.28525e-35	CCDC25	NM_018246	55246	coiled-coil domain containing 25 [Source:HGNC Symbol;Acc:HGNC:25591]	8	27733311	27772653
ENSG00000050165	38.59	59.18	48.57	17.89	13.16	22.1	1.6291	1.54309e-36	5.74061e-35	DKK3		27122	dickkopf WNT signaling pathway inhibitor 3 [Source:HGNC Symbol;Acc:HGNC:2893]	11	11963106	12009769
ENSG00000204262	4.47	10.13	9.07	23.68	17.45	23.35	-1.41723	1.62414e-36	6.01251e-35	COL5A2	NM_000393	1290	collagen, type V, alpha 2 [Source:HGNC Symbol;Acc:HGNC:2210]	2	189031896	189179879
ENSG00000253953	3.08	5.21	5.88	1.39	1.06	1.68	1.92354	1.62262e-36	6.01251e-35	PCDHGB4	NM_032098	8641	protocadherin gamma subfamily B, 4 [Source:HGNC Symbol;Acc:HGNC:8711]	5	141387698	141512979
ENSG00000119514	0.32	0.25	0.47	4.09	3.06	2.75	-4.10618	1.9328e-36	7.13767e-35	GALNT12	NM_024642	79695	polypeptide N-acetylgalactosaminyltransferase 12 [Source:HGNC Symbol;Acc:HGNC:19877]	9	98807699	98850081
ENSG00000134070	3.41	5.32	4.64	1.32	0.91	1.48	2.02153	2.1197e-36	7.80876e-35	IRAK2	NM_001570	3656	interleukin-1 receptor-associated kinase 2 [Source:HGNC Symbol;Acc:HGNC:6113]	3	10164865	10243743
ENSG00000152661	50.37	85.26	85.13	24.39	24.09	26.89	1.67544	3.24603e-36	1.1929e-34	GJA1	NM_000165	2697	gap junction protein, alpha 1, 43kDa [Source:HGNC Symbol;Acc:HGNC:4274]	6	121435692	121449727
ENSG00000219438	2.04	2.78	2.97	0.51	0.41	0.66	2.69888	3.7805e-36	1.38594e-34	FAM19A5	NM_001082967	25817	family with sequence similarity 19 (chemokine (C-C motif)-like), member A5 [Source:HGNC Symbol;Acc:HGNC:21592]	22	48489460	48850912
ENSG00000204103	2.08	3.37	3.23	11.04	8.21	10.34	-1.62133	3.95551e-36	1.44659e-34	MAFB	NM_005461	9935	v-maf avian musculoaponeurotic fibrosarcoma oncogene homolog B [Source:HGNC Symbol;Acc:HGNC:6408]	20	40685848	40689240
ENSG00000043039	19.31	28.21	31.85	9.88	8.31	9.05	1.67945	3.99133e-36	1.45616e-34	BARX2	NM_003658	8538	BARX homeobox 2 [Source:HGNC Symbol;Acc:HGNC:956]	11	129375940	129452279
ENSG00000165886	23.14	34.45	33.27	13.06	9.74	14.77	1.44604	4.25748e-36	1.54952e-34	UBTD1	NM_024954	80019	ubiquitin domain containing 1 [Source:HGNC Symbol;Acc:HGNC:25683]	10	97498868	97571209
ENSG00000268089	0.08	0.11	0.17	1.07	0.79	1.22	-2.95055	4.63515e-36	1.68292e-34	GABRQ	NM_018558	55879	gamma-aminobutyric acid (GABA) A receptor, theta [Source:HGNC Symbol;Acc:HGNC:14454]	X	152638183	152657534
ENSG00000169499	8.69	14.31	12.72	36.51	26.31	39.69	-1.38669	4.78995e-36	1.73495e-34	PLEKHA2		59339	pleckstrin homology domain containing, family A (phosphoinositide binding specific) member 2 [Source:HGNC Symbol;Acc:HGNC:14336]	8	38901235	38973909
ENSG00000183044	0.05	0.26	0.24	2.07	1.22	1.56	-3.40158	4.90534e-36	1.77249e-34	ABAT	NM_020686	18	4-aminobutyrate aminotransferase [Source:HGNC Symbol;Acc:HGNC:23]	16	8674565	8784575
ENSG00000134917	7.24	11.88	8.93	2.79	2.25	2.44	2.03564	8.711e-36	3.14012e-34	ADAMTS8		11095	ADAM metallopeptidase with thrombospondin type 1 motif, 8 [Source:HGNC Symbol;Acc:HGNC:224]	11	130404925	130428993
ENSG00000163347	157.53	279.3	278.01	57.45	56.39	86.29	1.97258	1.23628e-35	4.4459e-34	CLDN1	NM_021101	9076	claudin 1 [Source:HGNC Symbol;Acc:HGNC:2032]	3	190305701	190322475
ENSG00000168309	142.12	227.56	198.52	61.59	43.86	78.13	1.72434	1.55511e-35	5.5792e-34	FAM107A	NM_001076778	11170	family with sequence similarity 107, member A [Source:HGNC Symbol;Acc:HGNC:30827]	3	58564117	58627610
ENSG00000044090	3.41	5.8	5.66	16.69	10.99	16.72	-1.47323	1.67463e-35	5.99376e-34	CUL7	NM_014780	9820	cullin 7 [Source:HGNC Symbol;Acc:HGNC:21024]	6	43037617	43053945
ENSG00000107742	346.37	558.01	498.28	190.21	132.23	186.81	1.57122	1.71238e-35	6.11436e-34	SPOCK2	NM_001244950	9806	sparc/osteonectin, cwcv and kazal-like domains proteoglycan (testican) 2 [Source:HGNC Symbol;Acc:HGNC:13564]	10	72059035	72089032
ENSG00000138709	60.03	106.92	95.71	34.25	28.49	35.31	1.52046	2.29112e-35	8.16158e-34	LARP1B	NM_018078	55132	La ribonucleoprotein domain family, member 1B [Source:HGNC Symbol;Acc:HGNC:24704]	4	128061268	128222931
ENSG00000069424	2.13	2.46	2.28	9.83	5.99	10.5	-1.86194	2.64176e-35	9.38851e-34	KCNAB2		8514	potassium channel, voltage gated subfamily A regulatory beta subunit 2 [Source:HGNC Symbol;Acc:HGNC:6229]	1	5991466	6101193
ENSG00000126583	2.53	4.15	4.28	0.77	1.01	1.32	2.45452	2.90938e-35	1.03153e-33	PRKCG		5582	protein kinase C, gamma [Source:HGNC Symbol;Acc:HGNC:9402]	19	53879190	53907652
ENSG00000182568	0.42	0.84	0.97	4.76	3.04	3.76	-2.50636	3.21589e-35	1.13753e-33	SATB1	NM_002971	6304	SATB homeobox 1 [Source:HGNC Symbol;Acc:HGNC:10541]	3	18345387	18445588
ENSG00000114805	0.53	1.14	1.33	3.7	2.62	4.15	-1.90972	3.27976e-35	1.15472e-33	PLCH1		23007	phospholipase C, eta 1 [Source:HGNC Symbol;Acc:HGNC:29185]	3	155375580	155745067
ENSG00000154229	13.05	22.37	22.53	8.81	5.97	9.56	1.4177	3.2752e-35	1.15472e-33	PRKCA		5578	protein kinase C, alpha [Source:HGNC Symbol;Acc:HGNC:9393]	17	66302636	66810743
ENSG00000165821	2.52	4.06	3.75	11.92	10.81	11.18	-1.45891	3.30282e-35	1.16014e-33	SALL2	NM_005407	6297	spalt-like transcription factor 2 [Source:HGNC Symbol;Acc:HGNC:10526]	14	21521081	21537216
ENSG00000148926	12.75	16.11	12.99	3.73	2.42	4.55	2.23827	4.35236e-35	1.52524e-33	ADM	NM_001124	133	adrenomedullin [Source:HGNC Symbol;Acc:HGNC:259]	11	10304680	10307397
ENSG00000139629	4.15	6.7	4.98	20.82	14.92	20.46	-1.56486	4.80251e-35	1.6791e-33	GALNT6		11226	polypeptide N-acetylgalactosaminyltransferase 6 [Source:HGNC Symbol;Acc:HGNC:4128]	12	51351247	51392867
ENSG00000135090	13.2	22.99	22.08	7.71	6.26	10.05	1.46815	5.02291e-35	1.74807e-33	TAOK3		51347	TAO kinase 3 [Source:HGNC Symbol;Acc:HGNC:18133]	12	118149801	118372945
ENSG00000136059	0.01	0.13	0.13	1.48	1.09	1.38	-4.62914	5.02224e-35	1.74807e-33	VILL		50853	villin-like [Source:HGNC Symbol;Acc:HGNC:30906]	3	37988059	38007188
ENSG00000133169	1.53	2.03	1.58	15.75	15.31	14.46	-2.9832	5.16034e-35	1.79177e-33	BEX1	NM_018476	55859	brain expressed, X-linked 1 [Source:HGNC Symbol;Acc:HGNC:1036]	X	103062651	103064240
ENSG00000107338	22.37	36.48	34.44	14.08	10	15.85	1.38919	5.45928e-35	1.89122e-33	SHB	NM_003028	6461	Src homology 2 domain containing adaptor protein B [Source:HGNC Symbol;Acc:HGNC:10838]	9	37919134	38069211
ENSG00000164220	1.07	1.89	1.5	0.18	0.17	0.27	2.98784	5.9746e-35	2.065e-33	F2RL2	NM_004101	2151	coagulation factor II (thrombin) receptor-like 2 [Source:HGNC Symbol;Acc:HGNC:3539]	5	76615482	76623434
ENSG00000162873	5.01	7.47	5.55	25.21	15.34	23.11	-1.69588	7.84495e-35	2.70525e-33	KLHDC8A	NM_018203	55220	kelch domain containing 8A [Source:HGNC Symbol;Acc:HGNC:25573]	1	205336065	205357090
ENSG00000154127	6.06	9.8	7.87	2.88	2	3.3	1.60938	8.73761e-35	3.00622e-33	UBASH3B	NM_032873	84959	ubiquitin associated and SH3 domain containing B [Source:HGNC Symbol;Acc:HGNC:29884]	11	122655675	122814473
ENSG00000111912	20.67	35.47	36.28	11.84	9.14	15.2	1.43904	1.00528e-34	3.45084e-33	NCOA7	NM_001199619	135112	nuclear receptor coactivator 7 [Source:HGNC Symbol;Acc:HGNC:21081]	6	125781161	125932030
ENSG00000164237	0.06	0.14	0.25	1.69	1.6	1.71	-3.71053	1.0931e-34	3.74381e-33	CMBL		134147	carboxymethylenebutenolidase homolog (Pseudomonas) [Source:HGNC Symbol;Acc:HGNC:25090]	5	10275875	10308026
ENSG00000152556	9.75	16.05	13.96	44.39	30.02	47.02	-1.45547	1.25846e-34	4.3004e-33	PFKM		5213	phosphofructokinase, muscle [Source:HGNC Symbol;Acc:HGNC:8877]	12	48105139	48146404
ENSG00000170485	16.17	32.04	25.18	6.11	6.19	11	1.76984	1.27365e-34	4.3425e-33	NPAS2	NM_002518	4862	neuronal PAS domain protein 2 [Source:HGNC Symbol;Acc:HGNC:7895]	2	100820152	100996829
ENSG00000071242	21.95	36.34	36.85	14.21	9.79	15.03	1.44186	1.54221e-34	5.24629e-33	RPS6KA2	NM_021135	6196	ribosomal protein S6 kinase, 90kDa, polypeptide 2 [Source:HGNC Symbol;Acc:HGNC:10431]	6	166409364	166906451
ENSG00000170439	0.84	0.89	1.07	7.13	4.84	6.3	-2.56417	1.6487e-34	5.59593e-33	METTL7B	NM_152637	196410	methyltransferase like 7B [Source:HGNC Symbol;Acc:HGNC:28276]	12	55681546	55684611
ENSG00000134215	13.31	23.52	20.63	67.67	54.41	72.98	-1.3314	1.84215e-34	6.22459e-33	VAV3	NM_006113	10451	vav 3 guanine nucleotide exchange factor [Source:HGNC Symbol;Acc:HGNC:12659]	1	107571160	107965144
ENSG00000169083	0.25	0.61	0.49	4.75	2.99	7.18	-3.55544	1.83981e-34	6.22459e-33	AR	NM_000044	367	androgen receptor [Source:HGNC Symbol;Acc:HGNC:644]	X	67544032	67730619
ENSG00000178538	24.73	35.93	39.62	11.13	7.67	14.5	1.67381	1.93966e-34	6.53943e-33	CA8	NM_004056	767	carbonic anhydrase VIII [Source:HGNC Symbol;Acc:HGNC:1382]	8	60187347	60281412
ENSG00000106624	1.19	1.97	2.21	7.16	6.09	7.98	-1.85781	2.02189e-34	6.80148e-33	AEBP1	NM_001129	165	AE binding protein 1 [Source:HGNC Symbol;Acc:HGNC:303]	7	44104361	44114562
ENSG00000178752	9.18	15.42	11.52	2.83	2.12	3.97	2.11435	2.7248e-34	9.14563e-33	FAM132B		151176	family with sequence similarity 132, member B [Source:HGNC Symbol;Acc:HGNC:26727]	2	238158982	238168900
ENSG00000169946	17.77	31.8	23.21	8.38	5.69	6.21	1.5991	2.80846e-34	9.40553e-33	ZFPM2		23414	zinc finger protein, FOG family member 2 [Source:HGNC Symbol;Acc:HGNC:16700]	8	104590733	105804532
ENSG00000184702	1.15	1.22	1.5	6.77	4.85	8.71	-2.31314	3.16906e-34	1.05897e-32	SEPT5	NM_002688	5413	septin 5 [Source:HGNC Symbol;Acc:HGNC:9164]	22	19714464	19724772
ENSG00000265972	43.31	65.22	33.85	7.02	5.83	6.83	3.00578	3.23314e-34	1.078e-32	TXNIP	NM_006472	10628	thioredoxin interacting protein [Source:HGNC Symbol;Acc:HGNC:16952]	1	145992435	145996600
ENSG00000137501	20.4	40	35.68	4.32	4.82	6.61	2.39851	3.25587e-34	1.08319e-32	SYTL2		54843	synaptotagmin-like 2 [Source:HGNC Symbol;Acc:HGNC:15585]	11	85694224	85811159
ENSG00000115353	0.33	0.55	0.58	2.38	2.53	3.09	-2.64002	5.95922e-34	1.97389e-32	TACR1	NM_001058	6869	tachykinin receptor 1 [Source:HGNC Symbol;Acc:HGNC:11526]	2	75046463	75199700
ENSG00000155850	8.05	13.88	15.52	5.07	4.43	5.33	1.5071	5.95931e-34	1.97389e-32	SLC26A2	NM_000112	1836	solute carrier family 26 (anion exchanger), member 2 [Source:HGNC Symbol;Acc:HGNC:10994]	5	149960737	149993455
ENSG00000185499	2.79	3.56	2.56	37	26.63	21.42	-2.99387	6.26362e-34	2.07015e-32	MUC1	NM_001204285	4582	mucin 1, cell surface associated [Source:HGNC Symbol;Acc:HGNC:7508]	1	155185824	155192916
ENSG00000205176	0.64	1.18	1.6	0.08	0.03	0.14	4.18877	6.29307e-34	2.07534e-32	REXO1L1P		254958	REX1, RNA exonuclease 1 homolog-like 1, pseudogene [Source:HGNC Symbol;Acc:HGNC:24660]	8	85656442	85663497
ENSG00000163362	4.15	6.49	5.35	18.55	13.07	19.66	-1.50522	7.73044e-34	2.5438e-32	C1orf106		55765	chromosome 1 open reading frame 106 [Source:HGNC Symbol;Acc:HGNC:25599]	1	200891048	200915735
ENSG00000116962	2.67	4.59	4.99	0.96	0.69	1.43	2.16976	9.96992e-34	3.2736e-32	NID1		4811	nidogen 1 [Source:HGNC Symbol;Acc:HGNC:7821]	1	235975830	236065162
ENSG00000171236	0.04	0.03	0.01	2.28	1.64	1.45	-5.44165	1.13512e-33	3.71905e-32	LRG1	NM_052972	116844	leucine-rich alpha-2-glycoprotein 1 [Source:HGNC Symbol;Acc:HGNC:29480]	19	4536409	4540474
ENSG00000117069	1.54	1.2	2.3	9.22	8.02	7.51	-2.67165	1.61336e-33	5.2745e-32	ST6GALNAC5	NM_030965	81849	ST6 (alpha-N-acetyl-neuraminyl-2,3-beta-galactosyl-1,3)-N-acetylgalactosaminide alpha-2,6-sialyltransferase 5 [Source:HGNC Symbol;Acc:HGNC:19342]	1	76867441	77065711
ENSG00000121966	3.26	5.17	5.07	0.69	0.52	1.19	2.7274	2.04946e-33	6.68575e-32	CXCR4	NM_001008540	7852	chemokine (C-X-C motif) receptor 4 [Source:HGNC Symbol;Acc:HGNC:2561]	2	136114349	136118165
ENSG00000146530	0.21	0.31	0.38	1.91	1.36	2.35	-2.53892	2.13366e-33	6.93973e-32	VWDE	NM_001135924	221806	von Willebrand factor D and EGF domains [Source:HGNC Symbol;Acc:HGNC:21897]	7	12330885	12403941
ENSG00000182103	0.5	0.75	0.77	0.07	0.04	0.07	3.62596	2.1365e-33	6.93973e-32	FAM181B	NM_175885	220382	family with sequence similarity 181, member B [Source:HGNC Symbol;Acc:HGNC:28512]	11	82729941	82733864
ENSG00000182580	3.73	6.96	6.31	17.54	10.85	18.99	-1.50032	2.34275e-33	7.59334e-32	EPHB3	NM_004443	2049	EPH receptor B3 [Source:HGNC Symbol;Acc:HGNC:3394]	3	184561784	184582409
ENSG00000146904	41.61	68.36	65.73	20.04	12.99	29.29	1.79804	3.2191e-33	1.04114e-31	EPHA1		2041	EPH receptor A1 [Source:HGNC Symbol;Acc:HGNC:3385]	7	143390289	143408892
ENSG00000124429	0.15	0.34	0.26	2.46	1.85	2.33	-3.15855	3.79775e-33	1.22567e-31	POF1B	NM_024921	79983	premature ovarian failure, 1B [Source:HGNC Symbol;Acc:HGNC:13711]	X	85277396	85379743
ENSG00000148848	4.28	5.51	7.77	0.18	0.19	0.77	3.89015	5.05884e-33	1.62918e-31	ADAM12	NM_001288973	8038	ADAM metallopeptidase domain 12 [Source:HGNC Symbol;Acc:HGNC:190]	10	126012381	126388455
ENSG00000168003	495.41	805.73	654.54	229.09	149.98	288.14	1.78754	5.45002e-33	1.75143e-31	SLC3A2	NM_002394	6520	solute carrier family 3 (amino acid transporter heavy chain), member 2 [Source:HGNC Symbol;Acc:HGNC:11026]	11	62856102	62888875
ENSG00000100023	7.7	13.41	12.82	35.94	25.97	35.82	-1.36824	7.20509e-33	2.31053e-31	PPIL2		23759	peptidylprolyl isomerase (cyclophilin)-like 2 [Source:HGNC Symbol;Acc:HGNC:9261]	22	21652270	21700015
ENSG00000188641	0.95	1.84	1.95	0.12	0.28	0.19	3.30228	7.63443e-33	2.44302e-31	DPYD	NM_000110	1806	dihydropyrimidine dehydrogenase [Source:HGNC Symbol;Acc:HGNC:3012]	1	97077743	97921049
ENSG00000185904	4.61	7.41	6.86	2.11	1.4	2.31	1.86539	8.08273e-33	2.58101e-31	LINC00839		84856	long intergenic non-protein coding RNA 839 [Source:HGNC Symbol;Acc:HGNC:28269]	10	42475543	42495336
ENSG00000100994	73.16	124.33	114.04	44.09	29.34	51.73	1.49588	9.65335e-33	3.07604e-31	PYGB	NM_002862	5834	phosphorylase, glycogen; brain [Source:HGNC Symbol;Acc:HGNC:9723]	20	25248069	25298014
ENSG00000179820	310.31	560.13	524	179.8	139.39	158.36	1.67119	1.04934e-32	3.33667e-31	MYADM		91663	myeloid-associated differentiation marker [Source:HGNC Symbol;Acc:HGNC:7544]	19	53866223	53876437
ENSG00000105559	2.1	2.76	2.72	11.66	6.93	9.17	-1.91456	1.06889e-32	3.3917e-31	PLEKHA4	NM_001161354	57664	pleckstrin homology domain containing, family A (phosphoinositide binding specific) member 4 [Source:HGNC Symbol;Acc:HGNC:14339]	19	48837097	48868632
ENSG00000100979	11.31	16.35	10.83	82.13	52.51	71.08	-2.21163	1.18049e-32	3.73796e-31	PLTP	NM_182676	5360	phospholipid transfer protein [Source:HGNC Symbol;Acc:HGNC:9093]	20	45898621	45912155
ENSG00000010704	0.11	0.17	0.08	2.35	0.97	1.83	-3.89571	1.2367e-32	3.90778e-31	HFE	NM_139009	3077	hemochromatosis [Source:HGNC Symbol;Acc:HGNC:4886]	6	26087281	26098343
ENSG00000176788	27.71	41.01	41.16	10.05	9.49	15.66	1.83243	1.25831e-32	3.96774e-31	BASP1		10409	brain abundant, membrane attached signal protein 1 [Source:HGNC Symbol;Acc:HGNC:957]	5	17065598	17276843
ENSG00000155066	0.34	0.43	0.54	3.38	2.13	4.01	-2.82868	1.38655e-32	4.363e-31	PROM2	NM_001165977	150696	prominin 2 [Source:HGNC Symbol;Acc:HGNC:20685]	2	95274453	95291308
ENSG00000118997	0.32	0.22	0.33	1.24	0.67	1.17	-2.55447	1.46129e-32	4.58864e-31	DNAH7		56171	dynein, axonemal, heavy chain 7 [Source:HGNC Symbol;Acc:HGNC:18661]	2	195737703	196068812
ENSG00000180818	1.59	1.72	2.59	0.3	0.13	0.16	4.1036	1.57308e-32	4.92941e-31	HOXC10		3226	homeobox C10 [Source:HGNC Symbol;Acc:HGNC:5122]	12	53985065	53990279
ENSG00000118515	12.1	18.63	13.58	4.45	3.58	6.02	1.87691	1.8558e-32	5.80331e-31	SGK1	NM_001143676	6446	serum/glucocorticoid regulated kinase 1 [Source:HGNC Symbol;Acc:HGNC:10810]	6	134169246	134318112
ENSG00000254122	3.12	5.33	5.94	0.65	0.35	0.93	3.13017	2.15217e-32	6.71619e-31	PCDHGB7	NM_032101	56099	protocadherin gamma subfamily B, 7 [Source:HGNC Symbol;Acc:HGNC:8714]	5	141417645	141512979
ENSG00000228223	0.06	0.03	0.09	1.04	0.8	1.19	-3.86434	2.59313e-32	8.0756e-31	HCG11			HLA complex group 11 (non-protein coding) [Source:HGNC Symbol;Acc:HGNC:17707]	6	26523450	26526579
ENSG00000076706	23.91	38.08	31.77	11.02	8.23	14.77	1.67239	2.72112e-32	8.45676e-31	MCAM	NM_006500	4162	melanoma cell adhesion molecule [Source:HGNC Symbol;Acc:HGNC:6934]	11	119308529	119321521
ENSG00000213694	10.76	18.51	19.34	5.99	4.55	7.77	1.56612	2.73944e-32	8.4962e-31	S1PR3	NM_005226	1903	sphingosine-1-phosphate receptor 3 [Source:HGNC Symbol;Acc:HGNC:3167]	9	88991447	89005010
ENSG00000253368	8.82	12.93	11.98	4.03	2.84	4.96	1.68102	3.58404e-32	1.10929e-30	TRNP1	NM_001013642	388610	TMF1-regulated nuclear protein 1 [Source:HGNC Symbol;Acc:HGNC:34348]	1	26993707	27000898
ENSG00000076067	100.12	133.11	125.47	54.84	39.02	55.79	1.29705	3.64369e-32	1.12545e-30	RBMS2	NM_002898	5939	RNA binding motif, single stranded interacting protein 2 [Source:HGNC Symbol;Acc:HGNC:9909]	12	56521929	56596196
ENSG00000079819	55.28	105.45	89.21	32.97	28.66	35.5	1.41022	3.75744e-32	1.15821e-30	EPB41L2		2037	erythrocyte membrane protein band 4.1-like 2 [Source:HGNC Symbol;Acc:HGNC:3379]	6	130839347	131063322
ENSG00000123453	0.14	0.42	0.15	3.39	2.09	2.89	-3.52568	4.39389e-32	1.35164e-30	SARDH	NM_007101	1757	sarcosine dehydrogenase [Source:HGNC Symbol;Acc:HGNC:10536]	9	133663560	133739955
ENSG00000110328	10.9	17.47	16.45	2.32	1.48	4.11	2.74723	5.73698e-32	1.76121e-30	GALNT18	NM_198516	374378	polypeptide N-acetylgalactosaminyltransferase 18 [Source:HGNC Symbol;Acc:HGNC:30488]	11	11270876	11622005
ENSG00000211584	133.28	213.66	198.64	94.59	63.92	101.1	1.40197	6.34765e-32	1.94472e-30	SLC48A1		55652	solute carrier family 48 (heme transporter), member 1 [Source:HGNC Symbol;Acc:HGNC:26035]	12	47753916	47782753
ENSG00000148735	6.12	9.41	7.7	0.93	0.77	0.52	3.4167	7.50964e-32	2.29606e-30	PLEKHS1	NM_182601	79949	pleckstrin homology domain containing, family S member 1 [Source:HGNC Symbol;Acc:HGNC:26285]	10	113751454	113783429
ENSG00000105996	1.39	2.29	1.75	8.42	6.87	8.91	-1.98491	7.77506e-32	2.37241e-30	HOXA2	NM_006735	3199	homeobox A2 [Source:HGNC Symbol;Acc:HGNC:5103]	7	27100354	27102811
ENSG00000141756	3.15	3.41	3.75	13.46	8.56	13.38	-1.76672	8.58415e-32	2.61401e-30	FKBP10		60681	FK506 binding protein 10, 65 kDa [Source:HGNC Symbol;Acc:HGNC:18169]	17	41812680	41823217
ENSG00000274307	0.76	1.66	1.69	0.07	0.05	0.15	4.13402	9.07001e-32	2.75641e-30					15	25708470	25710869
ENSG00000077063	2.6	2.97	3.75	9.89	7.43	10.63	-1.57318	9.12667e-32	2.76806e-30	CTTNBP2	NM_033427	83992	cortactin binding protein 2 [Source:HGNC Symbol;Acc:HGNC:15679]	7	117710651	117874139
ENSG00000124212	0.73	1.27	1.14	5.15	3.06	4.34	-2.11531	9.80002e-32	2.96632e-30	PTGIS	NM_000961	5740	prostaglandin I2 (prostacyclin) synthase [Source:HGNC Symbol;Acc:HGNC:9603]	20	49503874	49568146
ENSG00000196628	4.05	7.03	7.22	29.32	19.43	22.47	-1.98009	1.05684e-31	3.1925e-30	TCF4	NM_003199	6925	transcription factor 4 [Source:HGNC Symbol;Acc:HGNC:11634]	18	55222331	55664787
ENSG00000177932	0.02	0.01	0.01	0.44	0.43	0.57	-4.71248	1.23294e-31	3.71702e-30	ZNF354C	NM_014594	30832	zinc finger protein 354C [Source:HGNC Symbol;Acc:HGNC:16736]	5	179060415	179083537
ENSG00000164741	0.58	0.75	1.69	0.1	0.21	0.29	3.52685	1.3146e-31	3.95532e-30	DLC1	NM_182643	10395	DLC1 Rho GTPase activating protein [Source:HGNC Symbol;Acc:HGNC:2897]	8	13083361	13604610
ENSG00000240694	0.79	1.51	1.07	0.08	0.18	0.18	3.3936	1.41125e-31	4.23769e-30	PNMA2	NM_007257	10687	paraneoplastic Ma antigen 2 [Source:HGNC Symbol;Acc:HGNC:9159]	8	26504686	26514092
ENSG00000167741	0.02	0.06	0.05	1.75	0.81	1.31	-4.70751	2.1324e-31	6.39042e-30	GGT6	NM_153338	124975	gamma-glutamyltransferase 6 [Source:HGNC Symbol;Acc:HGNC:26891]	17	4556927	4560818
ENSG00000138772	128.07	177.79	174.26	66.27	58.31	83.01	1.41908	2.37917e-31	7.11583e-30	ANXA3	NM_005139	306	annexin A3 [Source:HGNC Symbol;Acc:HGNC:541]	4	78551519	78610451
ENSG00000197343	4.57	6.46	8.16	21.87	16.56	22.78	-1.58814	2.43176e-31	7.25874e-30	ZNF655	NM_001085367	79027	zinc finger protein 655 [Source:HGNC Symbol;Acc:HGNC:30899]	7	99558406	99576453
ENSG00000152377	69.62	107.45	96.21	29.37	16.23	38.17	1.8008	2.72125e-31	8.10686e-30	SPOCK1	NM_004598	6695	sparc/osteonectin, cwcv and kazal-like domains proteoglycan (testican) 1 [Source:HGNC Symbol;Acc:HGNC:11251]	5	136975298	137598379
ENSG00000215105	0.42	0.77	1.19	4.64	4.02	5.48	-2.46381	2.75447e-31	8.18968e-30	TTC3P1			tetratricopeptide repeat domain 3 pseudogene 1 [Source:HGNC Symbol;Acc:HGNC:23318]	X	75740831	75746911
ENSG00000108691	22.25	19.76	18.07	1.13	1.41	0.8	4.34361	3.22053e-31	9.55657e-30	CCL2		6347	chemokine (C-C motif) ligand 2 [Source:HGNC Symbol;Acc:HGNC:10618]	17	34255218	34257203
ENSG00000162631	1.75	2.86	3.4	8.94	7.53	12.26	-2.03718	3.69991e-31	1.09575e-29	NTNG1	NM_014917	22854	netrin G1 [Source:HGNC Symbol;Acc:HGNC:23319]	1	107140007	107483458
ENSG00000166510	5.04	9.11	7.65	1.9	1.31	2.62	1.7706	3.80783e-31	1.12551e-29	CCDC68	NM_025214	80323	coiled-coil domain containing 68 [Source:HGNC Symbol;Acc:HGNC:24350]	18	54901509	54959508
ENSG00000120129	16.95	28.34	26.46	7.8	5.52	10.89	1.74736	4.03741e-31	1.19104e-29	DUSP1	NM_004417	1843	dual specificity phosphatase 1 [Source:HGNC Symbol;Acc:HGNC:3064]	5	172768090	172771195
ENSG00000145349	9.52	17.37	18	4.42	3.32	6.37	1.68316	4.54507e-31	1.33818e-29	CAMK2D	NM_172128	817	calcium/calmodulin-dependent protein kinase II delta [Source:HGNC Symbol;Acc:HGNC:1462]	4	113451032	113761927
ENSG00000196361	0.02	0.04	0.01	0.94	0.72	0.71	-4.34553	4.67109e-31	1.37261e-29	ELAVL3	NM_001420	1995	ELAV like neuron-specific RNA binding protein 3 [Source:HGNC Symbol;Acc:HGNC:3314]	19	11451326	11481046
ENSG00000149177	106.22	187.88	193.17	73.03	51.28	75.47	1.4136	5.68999e-31	1.66877e-29	PTPRJ	NM_002843	5795	protein tyrosine phosphatase, receptor type, J [Source:HGNC Symbol;Acc:HGNC:9673]	11	47980558	48170841
ENSG00000143995	22.88	36.68	36.49	104.92	62.42	97.66	-1.31268	5.72605e-31	1.67609e-29	MEIS1		4211	Meis homeobox 1 [Source:HGNC Symbol;Acc:HGNC:7000]	2	66433452	66573869
ENSG00000261716	2.24	3.84	4.54	11.5	10	12.99	-1.57191	6.3165e-31	1.84535e-29					1	149844498	149849024
ENSG00000137267	20.53	28.73	25.7	9.08	6.93	11.43	1.64244	6.48176e-31	1.88997e-29	TUBB2A	NM_001069	7280	tubulin, beta 2A class IIa [Source:HGNC Symbol;Acc:HGNC:12412]	6	3153669	3157526
ENSG00000134121	0	0.08	0.07	0.96	1.23	1.07	-5.71565	7.00537e-31	2.03871e-29	CHL1	NM_006614	10752	cell adhesion molecule L1-like [Source:HGNC Symbol;Acc:HGNC:1939]	3	196596	409417
ENSG00000165323	10.08	19.97	22.03	3.36	2.96	6.32	1.8993	7.34386e-31	2.13311e-29	FAT3		120114	FAT atypical cadherin 3 [Source:HGNC Symbol;Acc:HGNC:23112]	11	92352096	92896470
ENSG00000156140	7.83	13.67	14.22	4.25	2.98	6.05	1.53494	7.68961e-31	2.22925e-29	ADAMTS3	NM_014243	9508	ADAM metallopeptidase with thrombospondin type 1 motif, 3 [Source:HGNC Symbol;Acc:HGNC:219]	4	72280969	72568799
ENSG00000186205	10.71	16.03	16.38	43.39	31.68	44.4	-1.30511	8.16744e-31	2.36324e-29	MARC1	NM_022746	64757	mitochondrial amidoxime reducing component 1 [Source:HGNC Symbol;Acc:HGNC:26189]	1	220786759	220819657
ENSG00000124134	7.02	11.32	8.42	3.2	2.14	3.44	1.78856	8.38812e-31	2.42245e-29	KCNS1		3787	potassium voltage-gated channel, modifier subfamily S, member 1 [Source:HGNC Symbol;Acc:HGNC:6300]	20	45092310	45101112
ENSG00000016402	14.37	22.94	20.78	7.68	6.08	7.38	1.55469	8.69983e-31	2.50768e-29	IL20RA	NM_014432	53832	interleukin 20 receptor, alpha [Source:HGNC Symbol;Acc:HGNC:6003]	6	136999971	137045180
ENSG00000177707	23.63	41.62	45.38	134.13	110.48	132.75	-1.76103	8.84217e-31	2.54385e-29	PVRL3		25945	poliovirus receptor-related 3 [Source:HGNC Symbol;Acc:HGNC:17664]	3	111070071	111275563
ENSG00000153029	0.46	0.59	0.27	2.63	2.27	2.77	-2.56632	8.91209e-31	2.55909e-29	MR1		3140	major histocompatibility complex, class I-related [Source:HGNC Symbol;Acc:HGNC:4975]	1	181033425	181061938
ENSG00000205336	274.01	467.22	429.07	183.44	122.92	169.72	1.46118	9.62235e-31	2.7578e-29	ADGRG1		9289	adhesion G protein-coupled receptor G1 [Source:HGNC Symbol;Acc:HGNC:4512]	16	57610652	57665580
ENSG00000197077	5.13	9.26	8.87	27.13	19.72	23.32	-1.34653	9.81843e-31	2.80867e-29	KIAA1671		85379	KIAA1671 [Source:HGNC Symbol;Acc:HGNC:29345]	22	24952730	25197448
ENSG00000145362	9.21	15.73	15.47	33.9	25.32	32.94	-1.30238	1.02092e-30	2.91492e-29	ANK2		287	ankyrin 2, neuronal [Source:HGNC Symbol;Acc:HGNC:493]	4	112818109	113383740
ENSG00000139800	0.31	0.43	0.68	0	0.01	0.03	5.9306	1.05635e-30	3.0104e-29	ZIC5	NM_033132	85416	Zic family member 5 [Source:HGNC Symbol;Acc:HGNC:20322]	13	99962964	99971909
ENSG00000197576	2.01	2.48	2.89	13.9	13.28	12.59	-2.25479	1.13156e-30	3.21865e-29	HOXA4		3201	homeobox A4 [Source:HGNC Symbol;Acc:HGNC:5105]	7	27128507	27130799
ENSG00000054983	4.08	7.23	6.51	15.71	13.31	17.07	-1.47116	1.3263e-30	3.7655e-29	GALC		2581	galactosylceramidase [Source:HGNC Symbol;Acc:HGNC:4115]	14	87837820	87993665
ENSG00000117298	51.53	86.07	72.21	33.28	21.91	30.8	1.42785	1.39558e-30	3.95477e-29	ECE1	NM_001113348	1889	endothelin converting enzyme 1 [Source:HGNC Symbol;Acc:HGNC:3146]	1	21217247	21345504
ENSG00000110848	3.18	4	3.86	0.38	0.48	0.65	3.07026	1.44862e-30	4.09737e-29	CD69	NM_001781	969	CD69 molecule [Source:HGNC Symbol;Acc:HGNC:1694]	12	9752486	9760901
ENSG00000185052	1.46	2.88	1.86	0.3	0.29	0.26	2.98945	1.50868e-30	4.25928e-29	SLC24A3	NM_020689	57419	solute carrier family 24 (sodium/potassium/calcium exchanger), member 3 [Source:HGNC Symbol;Acc:HGNC:10977]	20	19212646	19722937
ENSG00000173546	0.07	0.12	0.08	1.26	0.68	0.87	-3.19547	1.55452e-30	4.38048e-29	CSPG4	NM_001897	1464	chondroitin sulfate proteoglycan 4 [Source:HGNC Symbol;Acc:HGNC:2466]	15	75674322	75712848
ENSG00000169252	2.76	4	3.64	0.31	0.24	0.72	3.30344	1.6445e-30	4.62542e-29	ADRB2	NM_000024	154	adrenoceptor beta 2, surface [Source:HGNC Symbol;Acc:HGNC:286]	5	148825245	148828687
ENSG00000172164	24.04	40.15	37.91	13.78	10.52	13.13	1.42386	2.8582e-30	8.02422e-29	SNTB1	NM_021021	6641	syntrophin, beta 1 (dystrophin-associated protein A1, 59kDa, basic component 1) [Source:HGNC Symbol;Acc:HGNC:11168]	8	120535745	120813273
ENSG00000187720	2.63	4.58	5.26	35.81	25.63	20.35	-2.47284	2.99029e-30	8.37946e-29	THSD4	NM_024817	79875	thrombospondin, type I, domain containing 4 [Source:HGNC Symbol;Acc:HGNC:25835]	15	71096952	71783383
ENSG00000124587	3.19	5.04	4.6	14.51	9.38	15.19	-1.43763	3.59339e-30	1.00509e-28	PEX6	NM_000287	5190	peroxisomal biogenesis factor 6 [Source:HGNC Symbol;Acc:HGNC:8859]	6	42963870	42979220
ENSG00000166016	12.54	20.09	21.89	4.61	3.2	7.13	2.0507	3.7604e-30	1.04985e-28	ABTB2	NM_145804	25841	ankyrin repeat and BTB (POZ) domain containing 2 [Source:HGNC Symbol;Acc:HGNC:23842]	11	34150988	34358008
ENSG00000196659	0.97	1.72	1.59	5.84	5.73	6.12	-1.91966	4.05433e-30	1.12983e-28	TTC30B	NM_152517	150737	tetratricopeptide repeat domain 30B [Source:HGNC Symbol;Acc:HGNC:26425]	2	177548998	177553014
ENSG00000162909	75.14	117.79	106.1	50.42	35.62	51.3	1.26443	4.18939e-30	1.16532e-28	CAPN2		824	calpain 2, (m/II) large subunit [Source:HGNC Symbol;Acc:HGNC:1479]	1	223701593	223776018
ENSG00000123124	107.43	202.51	193.76	57.23	35.3	67.23	1.54156	5.20458e-30	1.44504e-28	WWP1	NM_007013	11059	WW domain containing E3 ubiquitin protein ligase 1 [Source:HGNC Symbol;Acc:HGNC:17004]	8	86342738	86478420
ENSG00000198142	22.8	36.79	36.21	10.85	11.4	13.41	1.56048	5.60081e-30	1.5522e-28	SOWAHC	NM_023016	65124	sosondowah ankyrin repeat domain family member C [Source:HGNC Symbol;Acc:HGNC:26149]	2	109614334	109618990
ENSG00000145335	7.2	10.16	11.57	2.08	1.58	2.91	2.25874	6.07021e-30	1.6792e-28	SNCA	NM_001146055	6622	synuclein, alpha (non A4 component of amyloid precursor) [Source:HGNC Symbol;Acc:HGNC:11138]	4	89724099	89838315
ENSG00000115339	24.92	43.44	40.13	108.25	102.17	115.48	-1.43969	7.03597e-30	1.9428e-28	GALNT3	NM_004482	2591	polypeptide N-acetylgalactosaminyltransferase 3 [Source:HGNC Symbol;Acc:HGNC:4125]	2	165747591	165794682
ENSG00000046774	0.91	1.34	1.47	0.15	0.11	0.07	3.50408	7.45691e-30	2.05528e-28	MAGEC2	NM_016249	51438	melanoma antigen family C2 [Source:HGNC Symbol;Acc:HGNC:13574]	X	142202345	142205290
ENSG00000101276	0.13	0.24	0.32	2.21	1.27	2.22	-3.12453	7.94103e-30	2.18472e-28	SLC52A3		113278	solute carrier family 52 (riboflavin transporter), member 3 [Source:HGNC Symbol;Acc:HGNC:16187]	20	760080	776015
ENSG00000248801	2.12	2.81	4.42	0.59	0.23	0.38	3.07619	8.08261e-30	2.21963e-28	C8orf34-AS1		286189	C8orf34 antisense RNA 1 [Source:HGNC Symbol;Acc:HGNC:27840]	8	68303468	68331491
ENSG00000121440	2.08	3.31	3.21	0.57	0.42	0.83	2.50755	8.20907e-30	2.25027e-28	PDZRN3		23024	PDZ domain containing ring finger 3 [Source:HGNC Symbol;Acc:HGNC:17704]	3	73382433	73624940
ENSG00000158125	6.24	10.95	8.29	3.29	2.64	3.45	1.67308	8.54001e-30	2.33675e-28	XDH	NM_000379	7498	xanthine dehydrogenase [Source:HGNC Symbol;Acc:HGNC:12805]	2	31334321	31414715
ENSG00000117280	17.48	27.49	23.7	10.5	7	10.74	1.4159	8.79359e-30	2.40178e-28	RAB29	NM_003929	8934	RAB29, member RAS oncogene family [Source:HGNC Symbol;Acc:HGNC:9789]	1	205767986	205775460
ENSG00000111907	95.35	129.12	116.64	47.07	39.3	47.71	1.50128	8.95589e-30	2.44169e-28	TPD52L1		7164	tumor protein D52-like 1 [Source:HGNC Symbol;Acc:HGNC:12006]	6	125119049	125264407
ENSG00000110693	0.32	0.98	0.86	2.82	2.99	3.63	-2.47044	9.50194e-30	2.5859e-28	SOX6		55553	SRY (sex determining region Y)-box 6 [Source:HGNC Symbol;Acc:HGNC:16421]	11	15966449	16739591
ENSG00000158292	0.4	0.78	0.71	3.03	2.14	2.94	-1.95938	9.96825e-30	2.70792e-28	GPR153	NM_207370	387509	G protein-coupled receptor 153 [Source:HGNC Symbol;Acc:HGNC:23618]	1	6247346	6260975
ENSG00000138744	20	26.83	18.48	4.36	2.61	4.12	2.60293	1.06014e-29	2.87474e-28	NAAA	NM_014435	27163	N-acylethanolamine acid amidase [Source:HGNC Symbol;Acc:HGNC:736]	4	75913657	75941051
ENSG00000167244	0.12	0.12	0.15	3.69	3.14	1.74	-4.69944	1.15721e-29	3.13235e-28	IGF2	NM_001291861	3481	insulin-like growth factor 2 [Source:HGNC Symbol;Acc:HGNC:5466]	11	2129112	2149603
ENSG00000113083	0.82	1.04	1.07	3.69	3.06	4.01	-1.84633	1.15972e-29	3.13352e-28	LOX	NM_002317	4015	lysyl oxidase [Source:HGNC Symbol;Acc:HGNC:6664]	5	122063195	122078285
ENSG00000075340	12	21.16	18.43	7.55	5.46	8.86	1.26509	1.26627e-29	3.4153e-28	ADD2		119	adducin 2 (beta) [Source:HGNC Symbol;Acc:HGNC:244]	2	70607618	70768225
ENSG00000137474	2.04	4.08	3.53	11.97	7.76	10.96	-1.54031	1.34027e-29	3.60845e-28	MYO7A	NM_000260	4647	myosin VIIA [Source:HGNC Symbol;Acc:HGNC:7606]	11	77128264	77215239
ENSG00000168077	22.28	35.28	32.95	91.98	66.31	86.7	-1.26978	1.52713e-29	4.10423e-28	SCARA3	NM_182826	51435	scavenger receptor class A, member 3 [Source:HGNC Symbol;Acc:HGNC:19000]	8	27633868	27676776
ENSG00000277534	3.76	6.93	7.88	21.2	20.14	23.98	-1.70245	1.5528e-29	4.1658e-28					18	26542971	26545791
ENSG00000267453	7.34	7.56	7.98	0.29	0.24	0.48	4.61787	1.66893e-29	4.46942e-28					19	15851993	15864904
ENSG00000152931	0.82	0.69	0.71	6.73	6.12	5.69	-3.09626	1.8864e-29	5.04285e-28	PART1		25859	prostate androgen-regulated transcript 1 (non-protein coding) [Source:HGNC Symbol;Acc:HGNC:17263]	5	60487713	60547657
ENSG00000174004	0.5	0.55	0.68	4.41	2.59	3.49	-2.35877	1.9302e-29	5.15084e-28	NRROS	NM_198565	375387	negative regulator of reactive oxygen species [Source:HGNC Symbol;Acc:HGNC:24613]	3	196639686	196662004
ENSG00000165072	10.24	16.57	15.43	5.53	4.52	4.58	1.69056	1.99449e-29	5.313e-28	MAMDC2	NM_153267	256691	MAM domain containing 2 [Source:HGNC Symbol;Acc:HGNC:23673]	9	70043581	70226970
ENSG00000162946	2.15	4.18	3.16	9.84	6.45	9.08	-1.42868	2.40184e-29	6.38686e-28	DISC1	NM_001012958	27185	disrupted in schizophrenia 1 [Source:HGNC Symbol;Acc:HGNC:2888]	1	231626815	232041272
ENSG00000064666	282.65	417.35	357.62	171.05	121.08	179.94	1.30751	2.48423e-29	6.59434e-28	CNN2	NM_004368	1265	calponin 2 [Source:HGNC Symbol;Acc:HGNC:2156]	19	1026581	1039068
ENSG00000185201	5.51	6.31	3.48	61.32	47.37	48.43	-3.20269	2.51401e-29	6.66169e-28	IFITM2		10581	interferon induced transmembrane protein 2 [Source:HGNC Symbol;Acc:HGNC:5413]	11	307631	315272
ENSG00000165548	0.71	1.89	1.03	6.74	3.96	6.03	-2.00726	2.99232e-29	7.91525e-28	TMEM63C		57156	transmembrane protein 63C [Source:HGNC Symbol;Acc:HGNC:23787]	14	77116568	77259495
ENSG00000124920	3.62	6.93	6.54	2.12	1.27	2.49	1.78717	3.07392e-29	8.11688e-28	MYRF		745	myelin regulatory factor [Source:HGNC Symbol;Acc:HGNC:1181]	11	61752642	61788518
ENSG00000198691	6.51	11.44	11.17	2.15	1.08	3.24	2.55287	3.62689e-29	9.56029e-28	ABCA4	NM_000350	24	ATP-binding cassette, sub-family A (ABC1), member 4 [Source:HGNC Symbol;Acc:HGNC:34]	1	93992835	94121132
ENSG00000182240	0.7	0.58	0.85	3.43	2.72	4.03	-2.69356	3.69534e-29	9.72376e-28	BACE2	NM_012105	25825	beta-site APP-cleaving enzyme 2 [Source:HGNC Symbol;Acc:HGNC:934]	21	41167801	41282518
ENSG00000089356	0.16	0.37	0.08	7.37	5.03	4.36	-4.81603	3.82482e-29	1.0047e-27	FXYD3	NM_001136011	5349	FXYD domain containing ion transport regulator 3 [Source:HGNC Symbol;Acc:HGNC:4027]	19	35115879	35124324
ENSG00000115935	2.87	5.04	4.82	1.25	1.18	1.19	2.11067	4.31967e-29	1.13271e-27	WIPF1	NM_003387	7456	WAS/WASL interacting protein family, member 1 [Source:HGNC Symbol;Acc:HGNC:12736]	2	174559572	174682916
ENSG00000079385	0.08	0.15	0.05	3.67	3.46	1.66	-4.90964	4.72468e-29	1.23603e-27	CEACAM1	NM_001184813	634	carcinoembryonic antigen-related cell adhesion molecule 1 (biliary glycoprotein) [Source:HGNC Symbol;Acc:HGNC:1814]	19	42507304	42561234
ENSG00000184384	9.1	14.32	15.46	5.63	4.23	5.56	1.42824	4.73006e-29	1.23603e-27	MAML2	NM_032427	84441	mastermind-like 2 (Drosophila) [Source:HGNC Symbol;Acc:HGNC:16259]	11	95976598	96343180
ENSG00000238273	1.82	3.15	3.94	0.28	0.32	0.41	3.24701	5.08381e-29	1.32618e-27					2	105363038	105378839
ENSG00000110090	91.78	156.93	143.21	56.92	37.23	65.75	1.44315	5.86683e-29	1.5278e-27	CPT1A		1374	carnitine palmitoyltransferase 1A (liver) [Source:HGNC Symbol;Acc:HGNC:2328]	11	68754620	68844410
ENSG00000232810	5.66	8.65	8	0.87	1.04	1.9	2.76247	6.60378e-29	1.71676e-27	TNF	NM_000594	7124	tumor necrosis factor [Source:HGNC Symbol;Acc:HGNC:11892]	6	31575567	31578336
ENSG00000100065	8.41	16.03	13.34	4.93	3.18	5.5	1.59659	8.31694e-29	2.1584e-27	CARD10		29775	caspase recruitment domain family, member 10 [Source:HGNC Symbol;Acc:HGNC:16422]	22	37490362	37519542
ENSG00000165046	4.68	6.56	5.79	1.5	1.09	1.72	2.02231	9.92399e-29	2.57104e-27	LETM2		137994	leucine zipper-EF-hand containing transmembrane protein 2 [Source:HGNC Symbol;Acc:HGNC:14648]	8	38386207	38409527
ENSG00000088836	18.13	32.43	32.12	13.42	9.23	13.96	1.30651	1.10913e-28	2.86365e-27	SLC4A11	NM_032034	83959	solute carrier family 4, sodium borate transporter, member 11 [Source:HGNC Symbol;Acc:HGNC:16438]	20	3227417	3239190
ENSG00000182326	1.06	0.95	0.84	5.49	4.35	4.91	-2.71323	1.10845e-28	2.86365e-27	C1S		716	complement component 1, s subcomponent [Source:HGNC Symbol;Acc:HGNC:1247]	12	6988259	7071032
ENSG00000274602	0.91	1.06	1.81	6.69	4.89	7.71	-2.18826	1.46445e-28	3.77457e-27	PI4KAP1		728233	phosphatidylinositol 4-kinase, catalytic, alpha pseudogene 1 [Source:HGNC Symbol;Acc:HGNC:33576]	22	18533646	18577968
ENSG00000133816	110.5	199.58	202.81	74.37	49.94	95.16	1.46156	1.58055e-28	4.06688e-27	MICAL2		9645	microtubule associated monooxygenase, calponin and LIM domain containing 2 [Source:HGNC Symbol;Acc:HGNC:24693]	11	12094008	12263789
ENSG00000128833	3.04	5.03	4.54	12.55	8.45	10.93	-1.36921	1.69986e-28	4.36644e-27	MYO5C	NM_018728	55930	myosin VC [Source:HGNC Symbol;Acc:HGNC:7604]	15	52192322	52295798
ENSG00000152213	0.01	0	0	0.5	0.43	0.43	-6.75262	1.73302e-28	4.44406e-27	ARL11	NM_138450	115761	ADP-ribosylation factor-like 11 [Source:HGNC Symbol;Acc:HGNC:24046]	13	49628299	49633872
ENSG00000152217	5.71	7.86	9.19	3.22	2.39	3.04	1.47825	1.77729e-28	4.54986e-27	SETBP1	NM_001130110	26040	SET binding protein 1 [Source:HGNC Symbol;Acc:HGNC:15573]	18	44680173	45068510
ENSG00000157087	3.31	5.16	5.34	13.3	7.8	13.45	-1.281	1.89938e-28	4.85419e-27	ATP2B2		491	ATPase, Ca++ transporting, plasma membrane 2 [Source:HGNC Symbol;Acc:HGNC:815]	3	10324023	10708031
ENSG00000184368	4.37	6.67	5.86	1.82	1.59	2.38	1.71147	1.93731e-28	4.94276e-27	MAP7D2	NM_152780	256714	MAP7 domain containing 2 [Source:HGNC Symbol;Acc:HGNC:25899]	X	20006713	20116917
ENSG00000162654	1.41	3.18	3.12	8.45	6.24	9.63	-1.55302	2.05554e-28	5.23555e-27	GBP4	NM_052941	115361	guanylate binding protein 4 [Source:HGNC Symbol;Acc:HGNC:20480]	1	89181148	89198932
ENSG00000112379	2	3.26	4.26	1.15	0.81	1.3	1.68595	2.06325e-28	5.24634e-27	ARFGEF3	NM_020340	57221	ARFGEF family member 3 [Source:HGNC Symbol;Acc:HGNC:21213]	6	138161921	138344663
ENSG00000271254	6.59	11.69	13.48	4.42	3.26	4.63	1.55895	2.10876e-28	5.35307e-27					KI270711.1	4612	29626
ENSG00000155090	22.95	37.23	35.67	14.04	12.48	17.36	1.2761	2.13097e-28	5.40036e-27	KLF10	NM_005655	7071	Kruppel-like factor 10 [Source:HGNC Symbol;Acc:HGNC:11810]	8	102648779	102655902
ENSG00000164794	0.09	0.07	0.19	0.91	0.82	0.88	-2.94635	2.89299e-28	7.31921e-27	KCNV1		27012	potassium channel, voltage gated modifier subfamily V, member 1 [Source:HGNC Symbol;Acc:HGNC:18861]	8	109963645	109975847
ENSG00000233030	0.03	0.11	0.06	1.4	1.64	1.26	-4.36977	3.13505e-28	7.91836e-27					1	149785659	149793020
ENSG00000175697	1.13	1.3	1.36	6.77	3.9	5.87	-2.0404	3.20499e-28	8.0815e-27	GPR156		165829	G protein-coupled receptor 156 [Source:HGNC Symbol;Acc:HGNC:20844]	3	120164645	120285094
ENSG00000174125	1.45	2.21	2.7	0.46	0.19	0.45	2.57907	3.29892e-28	8.30448e-27	TLR1		7096	toll-like receptor 1 [Source:HGNC Symbol;Acc:HGNC:11847]	4	38790677	38856817
ENSG00000005020	8.3	16.1	16.63	38.78	29.93	49.19	-1.3912	3.67256e-28	9.22969e-27	SKAP2	NM_001303468	8935	src kinase associated phosphoprotein 2 [Source:HGNC Symbol;Acc:HGNC:15687]	7	26667062	26995239
ENSG00000168502	22.21	35.14	40.48	8.43	6.87	12.1	1.83025	4.50587e-28	1.13051e-26	MTCL1		23255	microtubule crosslinking factor 1 [Source:HGNC Symbol;Acc:HGNC:29121]	18	8705661	8832778
ENSG00000183765	6.6	11.19	9.55	27.52	19.85	25.42	-1.4103	4.5225e-28	1.1328e-26	CHEK2		11200	checkpoint kinase 2 [Source:HGNC Symbol;Acc:HGNC:16627]	22	28687743	28742422
ENSG00000147251	6.7	11.32	10.42	4.3	3.56	3.93	1.41722	4.63982e-28	1.16026e-26	DOCK11		139818	dedicator of cytokinesis 11 [Source:HGNC Symbol;Acc:HGNC:23483]	X	118495898	118686163
ENSG00000182901	2.94	4.05	3.89	0.96	0.97	0.96	2.04398	4.76415e-28	1.18938e-26	RGS7		6000	regulator of G-protein signaling 7 [Source:HGNC Symbol;Acc:HGNC:10003]	1	240775514	241357230
ENSG00000118707	10.34	16.92	13.21	38.34	29.8	38.39	-1.21839	5.15606e-28	1.2851e-26	TGIF2	NM_001199513	60436	TGFB-induced factor homeobox 2 [Source:HGNC Symbol;Acc:HGNC:15764]	20	36573488	36593950
ENSG00000067798	0.5	0.79	1.26	0.12	0.03	0.26	3.25977	5.57989e-28	1.38845e-26	NAV3		89795	neuron navigator 3 [Source:HGNC Symbol;Acc:HGNC:15998]	12	77830905	78213008
ENSG00000047617	4.65	6.98	4.05	1.76	1.23	2.2	2.1318	6.08107e-28	1.51067e-26	ANO2		57101	anoctamin 2, calcium activated chloride channel [Source:HGNC Symbol;Acc:HGNC:1183]	12	5531869	5946232
ENSG00000100403	43.08	73.76	77.17	28.57	18.91	33.45	1.42265	6.10944e-28	1.51522e-26	ZC3H7B	NM_017590	23264	zinc finger CCCH-type containing 7B [Source:HGNC Symbol;Acc:HGNC:30869]	22	41301522	41360147
ENSG00000120875	4.71	8.49	8.45	1.54	1.16	2.66	2.19013	7.17336e-28	1.77617e-26	DUSP4	NM_001394	1846	dual specificity phosphatase 4 [Source:HGNC Symbol;Acc:HGNC:3070]	8	29333064	29350668
ENSG00000180787	0.01	0.01	0.01	0.4	0.35	0.62	-4.89744	7.35708e-28	1.81868e-26	ZFP3	NM_153018	124961	ZFP3 zinc finger protein [Source:HGNC Symbol;Acc:HGNC:12861]	17	5078248	5096374
ENSG00000189431	6.31	9.16	7.29	2.51	1.91	2.24	1.93751	7.70419e-28	1.90137e-26	RASSF10	NM_001080521	644943	Ras association (RalGDS/AF-6) domain family (N-terminal) member 10 [Source:HGNC Symbol;Acc:HGNC:33984]	11	13009577	13012106
ENSG00000204131	1.09	1.83	1.89	0.49	0.48	0.68	1.79264	7.73901e-28	1.90685e-26	NHSL2	NM_001013627	340527	NHS-like 2 [Source:HGNC Symbol;Acc:HGNC:33737]	X	71910818	72161750
ENSG00000235173	23.67	38.4	36.68	14.78	10.08	16.75	1.41661	8.3792e-28	2.06123e-26	HGH1	NM_016458	51236	HGH1 homolog [Source:HGNC Symbol;Acc:HGNC:24161]	8	144137769	144140843
ENSG00000225431	0.73	1.29	1.08	5.4	3.59	5.55	-2.06657	8.51376e-28	2.09092e-26			101928233		21	42599280	42615058
ENSG00000160188	0.82	1.51	1.31	7.23	5.94	6.25	-2.18638	8.84633e-28	2.16907e-26	RSPH1		89765	radial spoke head 1 homolog (Chlamydomonas) [Source:HGNC Symbol;Acc:HGNC:12371]	21	42472486	42496354
ENSG00000090376	0.74	1.35	1.2	0.35	0.27	0.2	2.06714	9.33396e-28	2.28493e-26	IRAK3	NM_007199	11213	interleukin-1 receptor-associated kinase 3 [Source:HGNC Symbol;Acc:HGNC:17020]	12	66188879	66254622
ENSG00000139318	21.17	31.22	29.44	11.84	8.58	14.56	1.35731	9.94789e-28	2.43128e-26	DUSP6	NM_001946	1848	dual specificity phosphatase 6 [Source:HGNC Symbol;Acc:HGNC:3072]	12	89347232	89353271
ENSG00000181409	0.26	0.66	0.43	2.46	1.83	3.08	-2.52496	1.06687e-27	2.60322e-26	AATK	NM_001080395	9625	apoptosis-associated tyrosine kinase [Source:HGNC Symbol;Acc:HGNC:21]	17	81117295	81166077
ENSG00000182674	0.53	0.85	1.41	0.04	0.05	0.06	4.30571	1.19546e-27	2.91228e-26	KCNB2	NM_004770	9312	potassium channel, voltage gated Shab related subfamily B, member 2 [Source:HGNC Symbol;Acc:HGNC:6232]	8	72537391	72938349
ENSG00000124440	0.28	0.17	0.6	2.04	1.59	1.25	-3.18754	1.24236e-27	3.01681e-26	HIF3A		64344	hypoxia inducible factor 3, alpha subunit [Source:HGNC Symbol;Acc:HGNC:15825]	19	46297046	46343433
ENSG00000197457	4.9	8.59	6.82	1.96	1.29	2.48	2.00938	1.24058e-27	3.01681e-26	STMN3	NM_015894	50861	stathmin-like 3 [Source:HGNC Symbol;Acc:HGNC:15926]	20	63639705	63657682
ENSG00000147852	29.68	53.7	55.56	18.6	13.88	24.1	1.39248	1.46675e-27	3.55599e-26	VLDLR	NM_003383	7436	very low density lipoprotein receptor [Source:HGNC Symbol;Acc:HGNC:12698]	9	2621834	2660053
ENSG00000196935	7.41	16.38	21.53	6.03	5.14	6.57	1.38944	1.52475e-27	3.69069e-26	SRGAP1	NM_020762	57522	SLIT-ROBO Rho GTPase activating protein 1 [Source:HGNC Symbol;Acc:HGNC:17382]	12	63844293	64162221
ENSG00000204983	0.48	0.5	0.47	5.42	3.67	4.56	-3.01589	1.56769e-27	3.78855e-26	PRSS1		5644	protease, serine, 1 (trypsin 1) [Source:HGNC Symbol;Acc:HGNC:9475]	7	142749468	142763997
ENSG00000132326	1.59	2.22	1.93	6.5	5.04	6.56	-1.44882	1.67907e-27	4.05122e-26	PER2	NM_022817	8864	period circadian clock 2 [Source:HGNC Symbol;Acc:HGNC:8846]	2	238244038	238290102
ENSG00000124225	22.58	35.92	36.98	7.94	4.97	11.46	1.97154	1.81326e-27	4.36801e-26	PMEPA1	NM_020182	56937	prostate transmembrane protein, androgen induced 1 [Source:HGNC Symbol;Acc:HGNC:14107]	20	57648392	57711536
ENSG00000169116	7.33	10.84	10.33	4.85	3.66	4.77	1.26645	1.86976e-27	4.49696e-26	PARM1		25849	prostate androgen-regulated mucin-like protein 1 [Source:HGNC Symbol;Acc:HGNC:24536]	4	74933095	75050115
ENSG00000154330	1.83	3.29	2.26	0.18	0.1	0.77	3.24735	2.06279e-27	4.95331e-26	PGM5		5239	phosphoglucomutase 5 [Source:HGNC Symbol;Acc:HGNC:8908]	9	68328308	68531061
ENSG00000135480	1058.45	1567.76	1347.25	547.11	365.22	631.88	1.55549	2.19648e-27	5.26599e-26	KRT7		3855	keratin 7, type II [Source:HGNC Symbol;Acc:HGNC:6445]	12	52232520	52252186
ENSG00000111424	19.84	33.01	31.51	14.53	9.58	16.61	1.21781	2.31309e-27	5.53676e-26	VDR	NM_001017535	7421	vitamin D (1,25- dihydroxyvitamin D3) receptor [Source:HGNC Symbol;Acc:HGNC:12679]	12	47841537	47943048
ENSG00000169299	34.68	51.6	48	18.24	14.15	22.68	1.29141	2.5664e-27	6.13337e-26	PGM2	NM_018290	55276	phosphoglucomutase 2 [Source:HGNC Symbol;Acc:HGNC:8906]	4	37826633	37862937
ENSG00000197019	41.41	52.06	52.97	22.13	14.56	23.82	1.47408	2.70023e-27	6.443e-26	SERTAD1	NM_013376	29950	SERTA domain containing 1 [Source:HGNC Symbol;Acc:HGNC:17932]	19	40421592	40426025
ENSG00000141404	3.84	6.31	6.23	1.86	1.23	2.34	1.67312	2.98707e-27	7.1162e-26	GNAL	NM_182978	2774	guanine nucleotide binding protein (G protein), alpha activating activity polypeptide, olfactory type [Source:HGNC Symbol;Acc:HGNC:4388]	18	11688956	11885685
ENSG00000258115	8.03	13.01	12.11	2.99	2.88	3.68	1.95931	3.37775e-27	8.03426e-26					12	72046149	72057377
ENSG00000137936	13.5	23.86	20.05	7.25	5.1	9.36	1.59569	3.62565e-27	8.61035e-26	BCAR3	NM_001261410	8412	breast cancer anti-estrogen resistance 3 [Source:HGNC Symbol;Acc:HGNC:973]	1	93561786	93847150
ENSG00000169908	59.35	77.42	66.93	227.33	190.57	245.85	-1.53975	3.7882e-27	8.98226e-26	TM4SF1	NM_014220	4071	transmembrane 4 L six family member 1 [Source:HGNC Symbol;Acc:HGNC:11853]	3	149369022	149377865
ENSG00000116260	146.57	242.11	207.42	76.63	48.37	91.98	1.55438	3.90262e-27	9.23906e-26	QSOX1	NM_002826	5768	quiescin Q6 sulfhydryl oxidase 1 [Source:HGNC Symbol;Acc:HGNC:9756]	1	180154834	180204030
ENSG00000273079	7.36	12.08	16.2	2.12	1.55	2.77	2.81493	4.17083e-27	9.85856e-26	GRIN2B	NM_000834	2904	glutamate receptor, ionotropic, N-methyl D-aspartate 2B [Source:HGNC Symbol;Acc:HGNC:4586]	12	13537337	13981957
ENSG00000083857	78.5	130.73	150.31	42.84	29.97	49.24	1.56055	4.23832e-27	9.97763e-26	FAT1	NM_005245	2195	FAT atypical cadherin 1 [Source:HGNC Symbol;Acc:HGNC:3595]	4	186587783	186726722
ENSG00000166257	2.32	3.98	4.43	0.83	0.64	1.23	2.30028	4.24102e-27	9.97763e-26	SCN3B		55800	sodium channel, voltage gated, type III beta subunit [Source:HGNC Symbol;Acc:HGNC:20665]	11	123629187	123655244
ENSG00000172159	1.73	2.76	2.54	0.82	0.37	0.57	2.16219	4.23757e-27	9.97763e-26	FRMD3	NM_001244962	257019	FERM domain containing 3 [Source:HGNC Symbol;Acc:HGNC:24125]	9	83242990	83538546
ENSG00000084731	18.1	32.79	31.14	12.07	9.26	16.4	1.30732	4.25112e-27	9.98583e-26	KIF3C	NM_002254	3797	kinesin family member 3C [Source:HGNC Symbol;Acc:HGNC:6321]	2	25926596	25982749
ENSG00000095585	0.03	0.09	0.08	1.65	1.31	1.4	-4.26395	4.35314e-27	1.02096e-25	BLNK	NM_013314	29760	B-cell linker [Source:HGNC Symbol;Acc:HGNC:14211]	10	96191702	96271587
ENSG00000235997	2.52	3.97	2.58	0.55	0.42	0.36	2.90357	4.65461e-27	1.08997e-25					2	30346659	30352431
ENSG00000127418	53.39	95.35	96.94	41.84	31.55	41.44	1.22696	4.87083e-27	1.13884e-25	FGFRL1		53834	fibroblast growth factor receptor-like 1 [Source:HGNC Symbol;Acc:HGNC:3693]	4	1009936	1026897
ENSG00000172478	0.01	0.02	0.02	1.63	0.83	0.96	-5.42505	4.89141e-27	1.14188e-25	C2orf54	NM_024861	79919	chromosome 2 open reading frame 54 [Source:HGNC Symbol;Acc:HGNC:26216]	2	240886048	240896889
ENSG00000135447	37.13	42.67	33.58	7.84	9.59	8.07	2.18464	5.15026e-27	1.1987e-25	PPP1R1A		5502	protein phosphatase 1, regulatory (inhibitor) subunit 1A [Source:HGNC Symbol;Acc:HGNC:9286]	12	54575387	54588659
ENSG00000253706	3.74	4.73	5.16	1	0.57	1.04	2.44488	5.15068e-27	1.1987e-25					8	74798784	74866939
ENSG00000259439	0.17	0.76	0.42	3.43	2.7	3.69	-3.05815	5.36763e-27	1.24727e-25					2	44921077	44939199
ENSG00000163430	274.48	449.47	392.77	162.04	112.64	181.32	1.37586	5.6591e-27	1.31298e-25	FSTL1	NM_007085	11167	follistatin-like 1 [Source:HGNC Symbol;Acc:HGNC:3972]	3	120392293	120451253
ENSG00000171206	78.61	136.68	115.98	50.69	34.6	57.74	1.35732	5.9394e-27	1.3759e-25	TRIM8	NM_030912	81603	tripartite motif containing 8 [Source:HGNC Symbol;Acc:HGNC:15579]	10	102644496	102658407
ENSG00000120594	4.53	7.75	6.76	18.07	13.23	17.88	-1.37701	6.01244e-27	1.39069e-25	PLXDC2	NM_001282736	84898	plexin domain containing 2 [Source:HGNC Symbol;Acc:HGNC:21013]	10	19816239	20289856
ENSG00000134278	19.1	32.6	31.81	8.96	7.42	16.98	1.60929	6.22138e-27	1.43681e-25	SPIRE1	NM_001128626	56907	spire-type actin nucleation factor 1 [Source:HGNC Symbol;Acc:HGNC:30622]	18	12446512	12658134
ENSG00000164251	46.94	81.07	69.98	30.56	22.73	36.99	1.288	6.24782e-27	1.44072e-25	F2RL1		2150	coagulation factor II (thrombin) receptor-like 1 [Source:HGNC Symbol;Acc:HGNC:3538]	5	76818933	76835315
ENSG00000104490	11.69	20.36	18.78	6.81	5.56	4.72	1.6931	6.41575e-27	1.47719e-25	NCALD	NM_032041	83988	neurocalcin delta [Source:HGNC Symbol;Acc:HGNC:7655]	8	101686543	102124907
ENSG00000087274	66.1	117.21	109.4	51.64	41.25	52.51	1.1715	7.01333e-27	1.61232e-25	ADD1		118	adducin 1 (alpha) [Source:HGNC Symbol;Acc:HGNC:243]	4	2843857	2930076
ENSG00000153132	18.53	36.32	31.26	9.7	9.27	13.22	1.55485	7.49017e-27	1.71932e-25	CLGN	NM_004362	1047	calmegin [Source:HGNC Symbol;Acc:HGNC:2060]	4	140388455	140427968
ENSG00000092964	7.61	13.57	13.4	2.85	2.14	4.5	1.99548	8.13349e-27	1.86416e-25	DPYSL2	NM_001197293	1808	dihydropyrimidinase-like 2 [Source:HGNC Symbol;Acc:HGNC:3014]	8	26514275	26658178
ENSG00000090530	33.24	55.31	55.52	15.31	14.99	25.35	1.53949	8.96606e-27	2.05187e-25	P3H2	NM_018192	55214	prolyl 3-hydroxylase 2 [Source:HGNC Symbol;Acc:HGNC:19317]	3	189956728	190122437
ENSG00000150594	7.15	12.81	11.17	5.13	3.74	4.94	1.31678	9.90491e-27	2.26329e-25	ADRA2A	NM_000681	150	adrenoceptor alpha 2A [Source:HGNC Symbol;Acc:HGNC:281]	10	111077163	111080907
ENSG00000111885	0.37	0.62	0.83	3.39	3.11	3.01	-2.28434	1.05658e-26	2.41067e-25	MAN1A1	NM_005907	4121	mannosidase, alpha, class 1A, member 1 [Source:HGNC Symbol;Acc:HGNC:6821]	6	119177209	119349761
ENSG00000140297	0.31	0.3	0.48	4.77	3.55	3.35	-3.44162	1.10346e-26	2.51383e-25	GCNT3		9245	glucosaminyl (N-acetyl) transferase 3, mucin type [Source:HGNC Symbol;Acc:HGNC:4205]	15	59594875	59640239
ENSG00000135925	27.92	40.14	41.89	15	10.73	19.81	1.35753	1.25385e-26	2.85214e-25	WNT10A	NM_025216	80326	wingless-type MMTV integration site family, member 10A [Source:HGNC Symbol;Acc:HGNC:13829]	2	218880363	218899581
ENSG00000112852	0.1	0.08	0.27	1.56	1.59	2.5	-3.22135	1.27711e-26	2.90068e-25	PCDHB2	NM_018936	56133	protocadherin beta 2 [Source:HGNC Symbol;Acc:HGNC:8687]	5	141094578	141098703
ENSG00000147509	33.79	44.09	48.18	12.54	10.84	20.47	1.73067	1.31729e-26	2.98744e-25	RGS20	NM_170587	8601	regulator of G-protein signaling 20 [Source:HGNC Symbol;Acc:HGNC:14600]	8	53851808	53959303
ENSG00000167767	87.86	149.08	138.8	46.77	33.25	63.93	1.55983	1.45772e-26	3.30096e-25	KRT80	NM_001081492	144501	keratin 80, type II [Source:HGNC Symbol;Acc:HGNC:27056]	12	52168996	52192000
ENSG00000156968	0.01	0.02	0	0.7	0.4	0.3	-4.82943	1.49776e-26	3.38655e-25	MPV17L	NM_173803	255027	MPV17 mitochondrial membrane protein-like [Source:HGNC Symbol;Acc:HGNC:26827]	16	15395754	15413268
ENSG00000110104	35.77	57.24	56.07	26.13	17.35	28.36	1.21777	1.5205e-26	3.43282e-25	CCDC86	NM_024098	79080	coiled-coil domain containing 86 [Source:HGNC Symbol;Acc:HGNC:28359]	11	60842071	60851081
ENSG00000196878	2.42	4.54	2.97	15.43	10.16	20.16	-2.04365	1.56475e-26	3.52747e-25	LAMB3	NM_000228	3914	laminin, beta 3 [Source:HGNC Symbol;Acc:HGNC:6490]	1	209614870	209652466
ENSG00000155011	0.07	0.08	0.04	4.85	4.19	1.92	-5.94549	1.85259e-26	4.17013e-25	DKK2	NM_014421	27123	dickkopf WNT signaling pathway inhibitor 2 [Source:HGNC Symbol;Acc:HGNC:2892]	4	106921802	107283806
ENSG00000171084	0.7	1.1	0.79	5.59	3.87	4.58	-2.27592	1.92205e-26	4.32003e-25	FAM86JP		100125556	family with sequence similarity 86, member J, pseudogene [Source:HGNC Symbol;Acc:HGNC:44097]	3	125916620	125930024
ENSG00000172345	3.45	5.8	6.43	1.39	0.98	1.95	1.81685	1.96933e-26	4.41972e-25	STARD5	NM_181900	80765	StAR-related lipid transfer (START) domain containing 5 [Source:HGNC Symbol;Acc:HGNC:18065]	15	81309053	81324183
ENSG00000148357	0.16	0.13	0.28	0.85	0.48	0.96	-2.64216	2.19681e-26	4.92295e-25	HMCN2	NM_001291815	256158	hemicentin 2 [Source:HGNC Symbol;Acc:HGNC:21293]	9	130265882	130434123
ENSG00000150051	17.36	28.04	25.7	5.94	4.65	10.49	1.80192	2.34877e-26	5.25568e-25	MKX		283078	mohawk homeobox [Source:HGNC Symbol;Acc:HGNC:23729]	10	27672875	27746060
ENSG00000214944	14.93	28.19	26.69	10.8	8.03	13.64	1.27523	2.42483e-26	5.41784e-25	ARHGEF28		64283	Rho guanine nucleotide exchange factor (GEF) 28 [Source:HGNC Symbol;Acc:HGNC:30322]	5	73626158	73941993
ENSG00000183741	48	82.48	84.93	37.79	25.1	39.55	1.22244	2.48947e-26	5.55406e-25	CBX6	NM_014292	23466	chromobox homolog 6 [Source:HGNC Symbol;Acc:HGNC:1556]	22	38861450	38872314
ENSG00000009694	1.05	1.76	2.46	0.54	0.36	0.57	2.05289	2.75189e-26	6.13047e-25	TENM1	NM_014253	10178	teneurin transmembrane protein 1 [Source:HGNC Symbol;Acc:HGNC:8117]	X	124375903	124963817
ENSG00000068650	10.28	18.36	16.69	42.52	25.46	44.15	-1.13276	2.80149e-26	6.23176e-25	ATP11A		23250	ATPase, class VI, type 11A [Source:HGNC Symbol;Acc:HGNC:13552]	13	112690329	112887168
ENSG00000137331	69.89	93.84	85.39	37.08	28.94	42.97	1.37941	3.73708e-26	8.30071e-25	IER3		8870	immediate early response 3 [Source:HGNC Symbol;Acc:HGNC:5392]	6	30743199	30744554
ENSG00000268173	0	0	0	0.3	0.21	0.5	-8.76643	3.93198e-26	8.72081e-25					19	18153158	18178117
ENSG00000226887	7.39	11.95	9.77	4.22	3.34	4.29	1.41135	3.97868e-26	8.81143e-25	ERVMER34-1		100288413	endogenous retrovirus group MER34, member 1 [Source:HGNC Symbol;Acc:HGNC:42970]	4	52722618	52751640
ENSG00000095203	8.44	14.72	13.84	5.91	4.9	6.74	1.22372	4.0939e-26	9.05333e-25	EPB41L4B	NM_019114	54566	erythrocyte membrane protein band 4.1 like 4B [Source:HGNC Symbol;Acc:HGNC:19818]	9	109171975	109320964
ENSG00000155158	14.39	23.89	25.07	8.54	6.78	10.44	1.32769	4.40722e-26	9.73198e-25	TTC39B	NM_001168339	158219	tetratricopeptide repeat domain 39B [Source:HGNC Symbol;Acc:HGNC:23704]	9	15163622	15307360
ENSG00000241288	0.11	0.19	0.49	3.68	2.71	3.22	-3.8134	5.24032e-26	1.15547e-24			101927056		3	125827238	125916384
ENSG00000113319	1.16	1.95	2.4	0.28	0.22	0.29	2.28253	5.37532e-26	1.18179e-24	RASGRF2	NM_006909	5924	Ras protein-specific guanine nucleotide-releasing factor 2 [Source:HGNC Symbol;Acc:HGNC:9876]	5	80960672	81230156
ENSG00000165795	1.62	1.89	2.41	8.86	7.08	8.48	-2.10771	5.37375e-26	1.18179e-24	NDRG2	NM_201535	57447	NDRG family member 2 [Source:HGNC Symbol;Acc:HGNC:14460]	14	21016763	21070872
ENSG00000021355	5.32	8.26	7.81	22.22	16.82	21.12	-1.41388	5.65665e-26	1.24183e-24	SERPINB1	NM_030666	1992	serpin peptidase inhibitor, clade B (ovalbumin), member 1 [Source:HGNC Symbol;Acc:HGNC:3311]	6	2832332	2842006
ENSG00000085741	1.46	1.76	2.45	13.04	8.98	22.55	-2.99536	5.69391e-26	1.2482e-24	WNT11	NM_004626	7481	wingless-type MMTV integration site family, member 11 [Source:HGNC Symbol;Acc:HGNC:12776]	11	76186325	76210736
ENSG00000100228	1.94	3.02	2.67	9.31	6.04	9.54	-1.63648	6.65237e-26	1.45619e-24	RAB36	NM_004914	9609	RAB36, member RAS oncogene family [Source:HGNC Symbol;Acc:HGNC:9775]	22	23145326	23164350
ENSG00000164403	4.31	6.6	6.43	2.15	1.52	2.42	1.55267	6.97268e-26	1.5241e-24	SHROOM1	NM_001172700	134549	shroom family member 1 [Source:HGNC Symbol;Acc:HGNC:24084]	5	132822141	132830898
ENSG00000235890	0.1	0.24	0.17	1.73	1.34	2.13	-3.01231	7.30114e-26	1.59359e-24	TSPEAR-AS1			TSPEAR antisense RNA 1 [Source:HGNC Symbol;Acc:HGNC:1271]	21	44506807	44516575
ENSG00000072682	17.77	30.68	26.75	11.99	8.42	13.86	1.28842	7.99623e-26	1.74279e-24	P4HA2		8974	prolyl 4-hydroxylase, alpha polypeptide II [Source:HGNC Symbol;Acc:HGNC:8547]	5	132191838	132295315
ENSG00000132640	15.74	24.2	20.69	43.85	32.19	48.99	-1.12632	9.64642e-26	2.09942e-24	BTBD3	NM_181443	22903	BTB (POZ) domain containing 3 [Source:HGNC Symbol;Acc:HGNC:15854]	20	11890723	11926609
ENSG00000144824	26.72	43.6	43.96	16.81	13.05	23.54	1.27518	9.8859e-26	2.14844e-24	PHLDB2	NM_001134437	90102	pleckstrin homology-like domain, family B, member 2 [Source:HGNC Symbol;Acc:HGNC:29573]	3	111732497	111976517
ENSG00000148120	80.08	113.7	132.04	46.07	34.73	55.67	1.28555	9.9549e-26	2.16033e-24	C9orf3	NM_001193331	84909	chromosome 9 open reading frame 3 [Source:HGNC Symbol;Acc:HGNC:1361]	9	94726701	95087218
ENSG00000142065	1.07	1.39	1.81	4.33	3.47	4.67	-1.59582	1.01809e-25	2.20621e-24	ZFP14	NM_020917	57677	ZFP14 zinc finger protein [Source:HGNC Symbol;Acc:HGNC:29312]	19	36334453	36379199
ENSG00000134595	12.71	20.31	12.6	4.6	3.26	4.54	2.0627	1.05461e-25	2.28207e-24	SOX3	NM_005634	6658	SRY (sex determining region Y)-box 3 [Source:HGNC Symbol;Acc:HGNC:11199]	X	140502987	140505503
ENSG00000138613	0.52	1.8	1.54	4.54	5.16	5.3	-2.0786	1.10504e-25	2.38777e-24	APH1B		83464	APH1B gamma secretase subunit [Source:HGNC Symbol;Acc:HGNC:24080]	15	63276018	63309126
ENSG00000135063	4.96	9.07	6.3	1.96	1.4	2.01	2.04768	1.19244e-25	2.57295e-24	FAM189A2	NM_001127608	9413	family with sequence similarity 189, member A2 [Source:HGNC Symbol;Acc:HGNC:24820]	9	69324572	69392455
ENSG00000109689	15.05	27.98	26.09	10.89	7.76	13.32	1.29287	1.23544e-25	2.66191e-24	STIM2		57620	stromal interaction molecule 2 [Source:HGNC Symbol;Acc:HGNC:19205]	4	26857678	27025381
ENSG00000173846	7.05	10.54	10.79	3.51	3.06	3.7	1.62431	1.29438e-25	2.78496e-24	PLK3	NM_004073	1263	polo-like kinase 3 [Source:HGNC Symbol;Acc:HGNC:2154]	1	44800225	44805990
ENSG00000158089	19.1	27.94	22.32	11.93	7.49	11.7	1.3374	1.36672e-25	2.93641e-24	GALNT14	NM_001253826	79623	polypeptide N-acetylgalactosaminyltransferase 14 [Source:HGNC Symbol;Acc:HGNC:22946]	2	30910467	31155202
ENSG00000256340	1.39	1.37	1.85	0.16	0.37	0.23	3.68696	1.40187e-25	3.00765e-24	ABCC6P1			ATP-binding cassette, sub-family C, member 6 pseudogene 1 (functional) [Source:HGNC Symbol;Acc:HGNC:33352]	16	18571162	18598328
ENSG00000189064	28.54	24.64	19.34	1.66	1.93	2.19	3.89952	1.4069e-25	3.01416e-24	GAGE2A	NM_001127212	2574	G antigen 2A [Source:HGNC Symbol;Acc:HGNC:4099]	X	49589529	49596827
ENSG00000176092	1.13	1.47	0.94	2.97	1.49	2.92	-1.99221	1.54051e-25	3.29574e-24	AIM1L		55057	absent in melanoma 1-like [Source:HGNC Symbol;Acc:HGNC:17295]	1	26321859	26354130
ENSG00000158352	1.05	1.54	1.49	0.6	0.38	0.39	1.8675	1.66337e-25	3.55353e-24	SHROOM4		57477	shroom family member 4 [Source:HGNC Symbol;Acc:HGNC:29215]	X	50591647	50814302
ENSG00000166046	12.49	20.67	17.43	8.35	5.96	8.64	1.28673	2.00731e-25	4.28225e-24	TCP11L2		255394	t-complex 11, testis-specific-like 2 [Source:HGNC Symbol;Acc:HGNC:28627]	12	106301929	106347015
ENSG00000152518	50.25	92.21	84.7	37	30.78	37.9	1.23517	2.36155e-25	5.03086e-24	ZFP36L2	NM_006887	678	ZFP36 ring finger protein-like 2 [Source:HGNC Symbol;Acc:HGNC:1108]	2	43222402	43226609
ENSG00000197249	31.6	43.85	36.8	12.88	9.54	8.83	1.9808	2.3697e-25	5.04112e-24	SERPINA1		5265	serpin peptidase inhibitor, clade A (alpha-1 antiproteinase, antitrypsin), member 1 [Source:HGNC Symbol;Acc:HGNC:8941]	14	94376747	94390693
ENSG00000264334	1.88	3.81	3.98	0.44	0.13	0.25	3.52951	2.42615e-25	5.15395e-24					18	77983020	77986610
ENSG00000134996	24.85	35.97	32.96	12.1	11.57	15.3	1.43546	2.44912e-25	5.19544e-24	OSTF1	NM_012383	26578	osteoclast stimulating factor 1 [Source:HGNC Symbol;Acc:HGNC:8510]	9	75088543	75147265
ENSG00000125266	11.8	20	21.09	43.93	34.45	49.35	-1.1282	2.49698e-25	5.28954e-24	EFNB2	NM_004093	1948	ephrin-B2 [Source:HGNC Symbol;Acc:HGNC:3227]	13	106489731	106535114
ENSG00000119698	2.92	4.98	3.69	0.81	0.96	0.65	2.18972	3.10142e-25	6.56077e-24	PPP4R4		57718	protein phosphatase 4, regulatory subunit 4 [Source:HGNC Symbol;Acc:HGNC:23788]	14	94146128	94279735
ENSG00000108960	9.31	14.19	11.64	39.29	36.27	35.84	-1.66257	3.11699e-25	6.58448e-24	MMD	NM_012329	23531	monocyte to macrophage differentiation-associated [Source:HGNC Symbol;Acc:HGNC:7153]	17	55392613	55421992
ENSG00000167778	18.37	30.96	28.91	11.62	7.28	14.45	1.42916	3.16751e-25	6.68186e-24	SPRYD3	NM_032840	84926	SPRY domain containing 3 [Source:HGNC Symbol;Acc:HGNC:25920]	12	53064316	53079420
ENSG00000108932	5.92	10.18	7.68	2.42	1.98	1.96	1.93992	3.21355e-25	6.76952e-24	SLC16A6	NM_001174166	9120	solute carrier family 16, member 6 [Source:HGNC Symbol;Acc:HGNC:10927]	17	68267026	68291267
ENSG00000144218	0.84	1.16	0.65	0.1	0.13	0.19	3.15468	3.65146e-25	7.68129e-24	AFF3		3899	AF4/FMR2 family, member 3 [Source:HGNC Symbol;Acc:HGNC:6473]	2	99545419	100142739
ENSG00000106278	0	0.01	0	1.09	0.98	0.35	-7.43198	3.97679e-25	8.35403e-24	PTPRZ1	NM_002851	5803	protein tyrosine phosphatase, receptor-type, Z polypeptide 1 [Source:HGNC Symbol;Acc:HGNC:9685]	7	121873089	122062036
ENSG00000182492	12.41	20.94	19.1	8.26	6	10.03	1.28367	4.04956e-25	8.49507e-24	BGN	NM_001711	633	biglycan [Source:HGNC Symbol;Acc:HGNC:1044]	X	153494939	153509554
ENSG00000164574	16.05	26.59	20.96	10.96	8.34	12.04	1.23423	6.36217e-25	1.33279e-23	GALNT10		55568	polypeptide N-acetylgalactosaminyltransferase 10 [Source:HGNC Symbol;Acc:HGNC:19873]	5	154190730	154420984
ENSG00000158055	0.38	0.74	0.62	3.56	2.17	3.97	-2.3291	6.43103e-25	1.34535e-23	GRHL3	NM_198173	57822	grainyhead-like 3 (Drosophila) [Source:HGNC Symbol;Acc:HGNC:25839]	1	24319322	24364482
ENSG00000186462	0.06	0.06	0.14	0.99	0.98	1.31	-3.51736	6.56898e-25	1.37231e-23	NAP1L2	NM_021963	4674	nucleosome assembly protein 1-like 2 [Source:HGNC Symbol;Acc:HGNC:7638]	X	73212299	73214848
ENSG00000110400	19.17	28.79	32.04	13.31	7.78	15.46	1.42288	6.78998e-25	1.41652e-23	PVRL1		5818	poliovirus receptor-related 1 (herpesvirus entry mediator C) [Source:HGNC Symbol;Acc:HGNC:9706]	11	119623408	119729084
ENSG00000007237	5.2	8.94	8.08	3.72	2.96	4.68	1.38229	6.86918e-25	1.43106e-23	GAS7	NM_001130831	8522	growth arrest-specific 7 [Source:HGNC Symbol;Acc:HGNC:4169]	17	9910609	10198551
ENSG00000183023	12.41	22.46	17.73	5.06	3.58	8.35	1.79373	7.2264e-25	1.50341e-23	SLC8A1		6546	solute carrier family 8 (sodium/calcium exchanger), member 1 [Source:HGNC Symbol;Acc:HGNC:11068]	2	40097270	40611053
ENSG00000151468	0.44	0.83	0.69	3.48	2.42	3.03	-2.04572	7.25898e-25	1.50811e-23	CCDC3	NM_031455	83643	coiled-coil domain containing 3 [Source:HGNC Symbol;Acc:HGNC:23813]	10	12896625	13099652
ENSG00000152578	15.32	24.48	25.23	5.74	4.84	7.16	1.69939	7.39262e-25	1.53377e-23	GRIA4		2893	glutamate receptor, ionotropic, AMPA 4 [Source:HGNC Symbol;Acc:HGNC:4574]	11	105609994	105982092
ENSG00000166825	0.23	0.18	0.33	5.53	4.5	3.01	-4.63551	7.89831e-25	1.63644e-23	ANPEP	NM_001150	290	alanyl (membrane) aminopeptidase [Source:HGNC Symbol;Acc:HGNC:500]	15	89784889	89815401
ENSG00000183760	4.46	8.73	5.97	1.92	1.45	2.35	2.23696	8.58167e-25	1.77558e-23			390928	Iron/zinc purple acid phosphatase-like protein [Source:UniProtKB/Swiss-Prot;Acc:Q6ZNF0]	19	39083913	39111493
ENSG00000162849	3.75	6.75	6.57	2.06	1.35	2.72	1.61889	8.70656e-25	1.79896e-23	KIF26B	NM_018012	55083	kinesin family member 26B [Source:HGNC Symbol;Acc:HGNC:25484]	1	245154985	245709431
ENSG00000124143	0.02	0.02	0	0.61	0.56	0.66	-5.19832	8.91905e-25	1.84035e-23	ARHGAP40		343578	Rho GTPase activating protein 40 [Source:HGNC Symbol;Acc:HGNC:16226]	20	38601934	38651035
ENSG00000175727	33.85	55.42	54.91	24.49	16.06	24.06	1.19402	9.01483e-25	1.85757e-23	MLXIP	NM_014938	22877	MLX interacting protein [Source:HGNC Symbol;Acc:HGNC:17055]	12	122078722	122147347
ENSG00000135373	13.77	21.81	16.85	94.56	76.24	55.73	-2.2579	1.05395e-24	2.16878e-23	EHF		26298	ets homologous factor [Source:HGNC Symbol;Acc:HGNC:3246]	11	34621093	34661057
ENSG00000144868	3.92	5.71	6.76	1.89	1.04	1.24	1.85109	1.06736e-24	2.19339e-23	TMEM108		66000	transmembrane protein 108 [Source:HGNC Symbol;Acc:HGNC:28451]	3	133038391	133397792
ENSG00000071127	380.24	578.91	527.41	236.41	169.14	260.25	1.26491	1.08197e-24	2.22039e-23	WDR1	NM_017491	9948	WD repeat domain 1 [Source:HGNC Symbol;Acc:HGNC:12754]	4	10074339	10116949
ENSG00000112964	0.04	0.03	0.05	0.71	0.7	0.48	-4.94055	1.16716e-24	2.39197e-23	GHR	NM_000163	2690	growth hormone receptor [Source:HGNC Symbol;Acc:HGNC:4263]	5	42423777	42721878
ENSG00000152315	2.49	4.67	5.65	0.46	0.25	0.9	3.20049	1.16969e-24	2.3939e-23	KCNK13	NM_022054	56659	potassium channel, two pore domain subfamily K, member 13 [Source:HGNC Symbol;Acc:HGNC:6275]	14	90061765	90185857
ENSG00000159753	2.3	3.52	3.07	7.09	5.32	7.73	-1.56614	1.2244e-24	2.50249e-23	RLTPR	NM_001013838	146206	RGD motif, leucine rich repeats, tropomodulin domain and proline-rich containing [Source:HGNC Symbol;Acc:HGNC:27089]	16	67644919	67657569
ENSG00000114988	18.59	29.69	25.24	13.03	9.42	13.61	1.18513	1.26768e-24	2.58745e-23	LMAN2L	NM_030805	81562	lectin, mannose-binding 2-like [Source:HGNC Symbol;Acc:HGNC:19263]	2	96705929	96740064
ENSG00000205213	29.08	45.25	48.78	111.41	91.68	120.08	-1.39845	1.45602e-24	2.96783e-23	LGR4	NM_018490	55366	leucine-rich repeat containing G protein-coupled receptor 4 [Source:HGNC Symbol;Acc:HGNC:13299]	11	27365961	27472775
ENSG00000182253	2.11	4.2	4.95	1.12	0.71	1.41	1.99371	1.48343e-24	3.01964e-23	SYNM		23336	synemin, intermediate filament protein [Source:HGNC Symbol;Acc:HGNC:24466]	15	99098217	99135593
ENSG00000134775	0.68	1.09	1.15	0.15	0.11	0.27	2.63091	1.57592e-24	3.2036e-23	FHOD3	NM_025135	80206	formin homology 2 domain containing 3 [Source:HGNC Symbol;Acc:HGNC:26178]	18	36297714	36780055
ENSG00000178685	9.49	14.37	15.37	6.05	4.19	7.16	1.36457	1.58114e-24	3.20988e-23	PARP10		84875	poly (ADP-ribose) polymerase family, member 10 [Source:HGNC Symbol;Acc:HGNC:25895]	8	143977153	144012772
ENSG00000137726	1.87	3.06	2.89	11.16	6.65	11.96	-1.69914	1.6275e-24	3.29956e-23	FXYD6	NM_001164836	53826	FXYD domain containing ion transport regulator 6 [Source:HGNC Symbol;Acc:HGNC:4030]	11	117820075	117877486
ENSG00000204977	2.8	3.42	4.13	10.41	7.18	12.08	-1.51422	1.65207e-24	3.34489e-23	TRIM13		10206	tripartite motif containing 13 [Source:HGNC Symbol;Acc:HGNC:9976]	13	49995888	50020481
ENSG00000165806	41.02	67.14	59.61	27.74	20.52	32.57	1.16022	1.67271e-24	3.38214e-23	CASP7		840	caspase 7, apoptosis-related cysteine peptidase [Source:HGNC Symbol;Acc:HGNC:1508]	10	113679162	113730907
ENSG00000170190	0.84	1.33	0.62	9.01	5.58	6.61	-2.80742	1.7643e-24	3.56257e-23	SLC16A5	NM_001271765	9121	solute carrier family 16 (monocarboxylate transporter), member 5 [Source:HGNC Symbol;Acc:HGNC:10926]	17	75087727	75106162
ENSG00000145569	53.1	82.71	77.39	32.27	25.76	44.79	1.19968	1.79111e-24	3.61188e-23	FAM105A	NM_019018	54491	family with sequence similarity 105, member A [Source:HGNC Symbol;Acc:HGNC:25629]	5	14581775	14615007
ENSG00000006652	28.1	49.17	44.27	16.53	14.63	24.21	1.39952	2.02478e-24	4.07763e-23	IFRD1		3475	interferon-related developmental regulator 1 [Source:HGNC Symbol;Acc:HGNC:5456]	7	112422968	112481017
ENSG00000271122	1.15	2.12	2.12	5.51	4.29	6.14	-1.42392	2.24892e-24	4.523e-23					7	35695214	35699413
ENSG00000145545	10.07	14.98	13.66	5.37	4.54	7.04	1.49023	2.43385e-24	4.88841e-23	SRD5A1	NM_001047	6715	steroid-5-alpha-reductase, alpha polypeptide 1 (3-oxo-5 alpha-steroid delta 4-dehydrogenase alpha 1) [Source:HGNC Symbol;Acc:HGNC:11284]	5	6633343	6674386
ENSG00000010810	32.38	54.82	51.33	22.27	12.91	27.44	1.26038	2.47195e-24	4.95834e-23	FYN		2534	FYN proto-oncogene, Src family tyrosine kinase [Source:HGNC Symbol;Acc:HGNC:4037]	6	111660332	111873452
ENSG00000180354	3.57	5.04	6.17	11.44	9.16	11.29	-1.18455	2.49976e-24	5.00748e-23	MTURN	NM_152793	222166	maturin, neural progenitor differentiation regulator homolog (Xenopus) [Source:HGNC Symbol;Acc:HGNC:25457]	7	30134810	30162762
ENSG00000162782	0.52	0.8	1.04	2.93	2.48	3.26	-1.77048	2.56887e-24	5.13911e-23	TDRD5	NM_001199091	163589	tudor domain containing 5 [Source:HGNC Symbol;Acc:HGNC:20614]	1	179591613	179691272
ENSG00000066855	42.59	64.59	59.15	28.41	20.6	28.13	1.17676	2.57361e-24	5.14176e-23	MTFR1		9650	mitochondrial fission regulator 1 [Source:HGNC Symbol;Acc:HGNC:29510]	8	65644734	65771261
ENSG00000121898	0.01	0.01	0	0.41	0.32	0.47	-5.6059	2.88544e-24	5.75716e-23	CPXM2		119587	carboxypeptidase X (M14 family), member 2 [Source:HGNC Symbol;Acc:HGNC:26977]	10	123706207	123940267
ENSG00000166535	0.05	0	0.01	0.83	0.41	0.4	-5.25534	3.075e-24	6.12729e-23	A2ML1	NM_144670	144568	alpha-2-macroglobulin-like 1 [Source:HGNC Symbol;Acc:HGNC:23336]	12	8822472	8887001
ENSG00000188013	0.74	1.32	1.47	6.61	4.37	6.38	-2.16052	3.22841e-24	6.42449e-23	MEIS3P2			Meis homeobox 3 pseudogene 2 [Source:HGNC Symbol;Acc:HGNC:17638]	17	20589293	20590367
ENSG00000179715	5.91	9.3	7.56	2.5	1.82	2.99	1.82076	3.47311e-24	6.90236e-23	PCED1B	NM_138371	91523	PC-esterase domain containing 1B [Source:HGNC Symbol;Acc:HGNC:28255]	12	47079603	47236662
ENSG00000119900	7.97	14.71	14.98	4.42	4.54	4.91	1.53424	3.52493e-24	6.99613e-23	OGFRL1	NM_024576	79627	opioid growth factor receptor-like 1 [Source:HGNC Symbol;Acc:HGNC:21378]	6	71288803	71308950
ENSG00000091136	56	100.06	94.08	44.24	31.09	50.21	1.1741	4.04566e-24	8.01911e-23	LAMB1		3912	laminin, beta 1 [Source:HGNC Symbol;Acc:HGNC:6486]	7	107923799	108003255
ENSG00000152580	0.25	0.41	0.48	1.76	1.24	1.68	-1.80404	4.16154e-24	8.238e-23	IGSF10		285313	immunoglobulin superfamily, member 10 [Source:HGNC Symbol;Acc:HGNC:26384]	3	151425384	151458709
ENSG00000099139	11.25	18.84	19.29	6.95	5.22	8.89	1.32008	4.39619e-24	8.69111e-23	PCSK5		5125	proprotein convertase subtilisin/kexin type 5 [Source:HGNC Symbol;Acc:HGNC:8747]	9	75890644	76362339
ENSG00000085276	9.77	14.19	14.65	30.45	23.62	29.09	-1.15663	4.48179e-24	8.84876e-23	MECOM	NM_001163999	2122	MDS1 and EVI1 complex locus [Source:HGNC Symbol;Acc:HGNC:3498]	3	169083499	169663618
ENSG00000026559	12.91	19.64	18.01	7.67	5.39	9.02	1.39986	4.84835e-24	9.55998e-23	KCNG1	NM_002237	3755	potassium channel, voltage gated modifier subfamily G, member 1 [Source:HGNC Symbol;Acc:HGNC:6248]	20	51003656	51023129
ENSG00000111186	1.54	2.95	2.42	0.52	0.48	0.48	2.39193	4.89415e-24	9.6377e-23	WNT5B		81029	wingless-type MMTV integration site family, member 5B [Source:HGNC Symbol;Acc:HGNC:16265]	12	1529891	1647243
ENSG00000101746	1.76	2.83	2.64	0.56	0.33	1.03	2.74815	4.91696e-24	9.67001e-23	NOL4	NM_003787	8715	nucleolar protein 4 [Source:HGNC Symbol;Acc:HGNC:7870]	18	33851100	34224952
ENSG00000276851	2.88	4.17	4.88	0.38	0.42	0.53	3.34975	5.03578e-24	9.89082e-23					17	50094065	50094647
ENSG00000173848	6.9	10.05	9.49	21	15.44	22.74	-1.18397	5.15417e-24	1.01102e-22	NET1	NM_001047160	10276	neuroepithelial cell transforming 1 [Source:HGNC Symbol;Acc:HGNC:14592]	10	5412551	5458463
ENSG00000029153	73.62	133.91	133.8	50.13	44.55	64.47	1.25077	5.45591e-24	1.06744e-22	ARNTL2		56938	aryl hydrocarbon receptor nuclear translocator-like 2 [Source:HGNC Symbol;Acc:HGNC:18984]	12	27332854	27425289
ENSG00000110092	239.04	412.52	401.5	160.78	117.14	189.91	1.24996	5.455e-24	1.06744e-22	CCND1	NM_053056	595	cyclin D1 [Source:HGNC Symbol;Acc:HGNC:1582]	11	69641087	69654474
ENSG00000189420	0.34	0.57	0.55	1.91	1.3	2.04	-1.67646	6.29349e-24	1.22971e-22	ZFP92	NM_001136273	139735	ZFP92 zinc finger protein [Source:HGNC Symbol;Acc:HGNC:12865]	X	153418322	153426481
ENSG00000206075	0.46	0.53	0.38	2.93	2.31	2.57	-2.39405	6.30469e-24	1.23031e-22	SERPINB5	NM_002639	5268	serpin peptidase inhibitor, clade B (ovalbumin), member 5 [Source:HGNC Symbol;Acc:HGNC:8949]	18	63476761	63505085
ENSG00000168916	27.68	48.03	49.94	20.51	17.92	24.36	1.16172	6.62592e-24	1.29133e-22	ZNF608		57507	zinc finger protein 608 [Source:HGNC Symbol;Acc:HGNC:29238]	5	124636913	124748807
ENSG00000135842	41.76	75.81	73.88	13.37	10.18	23.13	2.135	6.69447e-24	1.30301e-22	FAM129A		116496	family with sequence similarity 129, member A [Source:HGNC Symbol;Acc:HGNC:16784]	1	184790724	184974550
ENSG00000140545	61.82	92.59	88.63	36.05	24.79	46.66	1.37041	6.99121e-24	1.35726e-22	MFGE8	NM_001310320	4240	milk fat globule-EGF factor 8 protein [Source:HGNC Symbol;Acc:HGNC:7036]	15	88898683	88913411
ENSG00000189221	0.87	2.28	1.57	6.52	4.08	6.44	-1.97932	6.9831e-24	1.35726e-22	MAOA	NM_000240	4128	monoamine oxidase A [Source:HGNC Symbol;Acc:HGNC:6833]	X	43654907	43746824
ENSG00000166401	13.58	20.24	17.63	6.44	5.71	8.48	1.31758	8.46487e-24	1.64125e-22	SERPINB8		5271	serpin peptidase inhibitor, clade B (ovalbumin), member 8 [Source:HGNC Symbol;Acc:HGNC:8952]	18	63969925	64005667
ENSG00000109586	65.16	111.87	86.36	39.61	26.49	38.15	1.15223	9.03822e-24	1.75017e-22	GALNT7	NM_017423	51809	polypeptide N-acetylgalactosaminyltransferase 7 [Source:HGNC Symbol;Acc:HGNC:4129]	4	173168753	173323967
ENSG00000133687	15.58	27.01	29.54	62.4	43.68	77.05	-1.37274	9.09645e-24	1.75919e-22	TMTC1	NM_175861	83857	transmembrane and tetratricopeptide repeat containing 1 [Source:HGNC Symbol;Acc:HGNC:24099]	12	29500840	29784759
ENSG00000033627	9.65	18.94	16.12	8.35	6.14	8.24	1.24336	9.19093e-24	1.77519e-22	ATP6V0A1	NM_005177	535	ATPase, H+ transporting, lysosomal V0 subunit a1 [Source:HGNC Symbol;Acc:HGNC:865]	17	42458844	42522611
ENSG00000065320	47.02	79.84	83.48	34.29	22.92	40.35	1.28135	9.75744e-24	1.8822e-22	NTN1	NM_004822	9423	netrin 1 [Source:HGNC Symbol;Acc:HGNC:8029]	17	9021542	9244000
ENSG00000228113	3.5	6.81	3.87	0.51	0.48	0.11	3.63339	1.01857e-23	1.9623e-22					7	88219359	88304367
ENSG00000100027	0.77	1.07	1.3	4.25	3.12	5.44	-1.66025	1.05476e-23	2.02945e-22	YPEL1	NM_013313	29799	yippee-like 1 [Source:HGNC Symbol;Acc:HGNC:12845]	22	21697544	21735834
ENSG00000104312	24.81	40.44	36.59	15.23	13.51	17.98	1.24007	1.09956e-23	2.11295e-22	RIPK2	NM_003821	8767	receptor-interacting serine-threonine kinase 2 [Source:HGNC Symbol;Acc:HGNC:10020]	8	89757747	89791063
ENSG00000163661	4.37	6.81	7.92	1.37	1.21	2.4	2.13134	1.16409e-23	2.23411e-22	PTX3	NM_002852	5806	pentraxin 3, long [Source:HGNC Symbol;Acc:HGNC:9692]	3	157436789	157443628
ENSG00000122707	4.4	5.99	5.32	2.13	1.69	1.69	1.58226	1.37168e-23	2.62917e-22	RECK	NM_021111	8434	reversion-inducing-cysteine-rich protein with kazal motifs [Source:HGNC Symbol;Acc:HGNC:11345]	9	36036433	36124451
ENSG00000015475	29.29	45.32	38.31	96.15	63.66	103.87	-1.1541	1.40468e-23	2.68901e-22	BID	NM_197966	637	BH3 interacting domain death agonist [Source:HGNC Symbol;Acc:HGNC:1050]	22	17734138	17774770
ENSG00000110871	25.15	38.31	35.03	17.25	13	20.12	1.16171	1.4655e-23	2.80189e-22	COQ5	NM_032314	84274	coenzyme Q5, methyltransferase [Source:HGNC Symbol;Acc:HGNC:28722]	12	120503274	120534434
ENSG00000247134	0.41	0.93	0.61	5.46	5.78	6.17	-3.02692	1.52808e-23	2.91784e-22					8	32996178	33044855
ENSG00000170846	12.73	19.79	17.58	7.06	6.65	8.51	1.32216	1.5718e-23	2.99754e-22					4	6673451	6676047
ENSG00000169169	2.51	2.75	2.55	9.75	6.98	12.1	-1.71851	2.04614e-23	3.89722e-22	CPT1C		126129	carnitine palmitoyltransferase 1C [Source:HGNC Symbol;Acc:HGNC:18540]	19	49690898	49713731
ENSG00000179750	3.44	4.08	3.58	0.76	0.63	0.64	2.62832	2.07383e-23	3.94498e-22	APOBEC3B	NM_001270411	9582	apolipoprotein B mRNA editing enzyme, catalytic polypeptide-like 3B [Source:HGNC Symbol;Acc:HGNC:17352]	22	38982347	38992804
ENSG00000006047	3.97	6.36	5.14	1.85	1.22	2.11	1.64375	2.0777e-23	3.94737e-22	YBX2	NM_015982	51087	Y box binding protein 2 [Source:HGNC Symbol;Acc:HGNC:17948]	17	7288252	7294615
ENSG00000279231	0.1	0	0	1.72	1.32	2.57	-5.14346	2.10578e-23	3.9957e-22					13	18331933	18348596
ENSG00000079337	87.74	149.24	165.75	67.41	44.75	76.66	1.29177	2.42e-23	4.58615e-22	RAPGEF3	NM_001098531	10411	Rap guanine nucleotide exchange factor (GEF) 3 [Source:HGNC Symbol;Acc:HGNC:16629]	12	47734367	47771040
ENSG00000085662	82.09	116.89	100.74	49.93	32.02	51.65	1.36004	2.69424e-23	5.09948e-22	AKR1B1	NM_001628	231	aldo-keto reductase family 1, member B1 (aldose reductase) [Source:HGNC Symbol;Acc:HGNC:381]	7	134442350	134459284
ENSG00000235590	0	0.05	0.08	1.27	0.78	1.43	-5.16784	2.79267e-23	5.27916e-22	GNAS-AS1		149775	GNAS antisense RNA 1 [Source:HGNC Symbol;Acc:HGNC:24872]	20	58818919	58850903
ENSG00000140859	41.2	69.27	68.1	36.69	23.31	35.27	1.13318	2.86496e-23	5.40905e-22	KIFC3		3801	kinesin family member C3 [Source:HGNC Symbol;Acc:HGNC:6326]	16	57758217	57863053
ENSG00000166912	23.58	38.67	36.39	13.64	10.57	18.72	1.31975	2.90427e-23	5.47642e-22	MTMR10	NM_017762	54893	myotubularin related protein 10 [Source:HGNC Symbol;Acc:HGNC:25999]	15	30938941	30991607
ENSG00000157193	5.42	9.16	8.59	16.93	11.91	16.13	-1.17248	2.90998e-23	5.48035e-22	LRP8	NM_004631	7804	low density lipoprotein receptor-related protein 8, apolipoprotein e receptor [Source:HGNC Symbol;Acc:HGNC:6700]	1	53242364	53328070
ENSG00000070729	4.35	5.94	4.24	1	1.12	0.56	2.47595	2.98644e-23	5.61734e-22	CNGB1	NM_001297	1258	cyclic nucleotide gated channel beta 1 [Source:HGNC Symbol;Acc:HGNC:2151]	16	57882340	57971116
ENSG00000083720	13.59	19.75	18.04	37.26	33.73	41.56	-1.11535	3.44274e-23	6.46756e-22	OXCT1	NM_000436	5019	3-oxoacid CoA transferase 1 [Source:HGNC Symbol;Acc:HGNC:8527]	5	41730065	41870519
ENSG00000276180	0.04	0.23	0.22	1.83	1.83	2.69	-3.59474	3.51104e-23	6.58767e-22	HIST1H4I	NM_003495	8294	histone cluster 1, H4i [Source:HGNC Symbol;Acc:HGNC:4793]	6	27138588	27139881
ENSG00000085831	1.06	1.09	1.11	7	5.34	4.6	-2.25131	3.79121e-23	7.10453e-22	TTC39A	NM_001297666	22996	tetratricopeptide repeat domain 39A [Source:HGNC Symbol;Acc:HGNC:18657]	1	51287258	51345116
ENSG00000156466	0.28	0.54	0.54	0.08	0.03	0.06	3.65951	4.28738e-23	8.02436e-22	GDF6	NM_001001557	392255	growth differentiation factor 6 [Source:HGNC Symbol;Acc:HGNC:4221]	8	96142330	96160792
ENSG00000001617	46.44	79.82	61.19	28.38	21.45	24.77	1.44671	4.71352e-23	8.81102e-22	SEMA3F		6405	sema domain, immunoglobulin domain (Ig), short basic domain, secreted, (semaphorin) 3F [Source:HGNC Symbol;Acc:HGNC:10728]	3	50155045	50189075
ENSG00000243244	1.94	3.46	3.7	12.92	9.95	10.57	-1.56002	4.93443e-23	9.21256e-22	STON1		11037	stonin 1 [Source:HGNC Symbol;Acc:HGNC:17003]	2	48529383	48598513
ENSG00000153208	3.08	5.39	5.21	2.11	1.34	2.1	1.4484	4.97521e-23	9.27724e-22	MERTK		10461	MER proto-oncogene, tyrosine kinase [Source:HGNC Symbol;Acc:HGNC:7027]	2	111898479	112029561
ENSG00000228544	10.52	17.07	19.65	7.41	4.84	8.44	1.35066	5.70746e-23	1.06295e-21	CCDC183-AS1		100131193	CCDC183 antisense RNA 1 [Source:HGNC Symbol;Acc:HGNC:44105]	9	136803927	136808848
ENSG00000134363	110.28	177.79	159.55	66.63	39.41	80.14	1.28946	6.03857e-23	1.12323e-21	FST	NM_013409	10468	follistatin [Source:HGNC Symbol;Acc:HGNC:3971]	5	53480409	53487134
ENSG00000100139	22.37	39.44	45.78	16.24	11.04	18.77	1.29787	6.21689e-23	1.15498e-21	MICALL1		85377	MICAL-like 1 [Source:HGNC Symbol;Acc:HGNC:29804]	22	37905657	37942822
ENSG00000230061	0.56	1.41	1.08	4.78	3.94	4.72	-2.30904	7.38119e-23	1.3696e-21	TRPM2-AS			TRPM2 antisense RNA [Source:HGNC Symbol;Acc:HGNC:50758]	21	44414588	44425272
ENSG00000131094	2.72	3.92	2.86	0.51	0.34	0.72	2.83026	7.8144e-23	1.44821e-21	C1QL1	NM_006688	10882	complement component 1, q subcomponent-like 1 [Source:HGNC Symbol;Acc:HGNC:24182]	17	44959693	44968071
ENSG00000092295	0.59	0.84	1.2	4.38	3.08	4.97	-2.36475	7.90862e-23	1.46387e-21	TGM1	NM_000359	7051	transglutaminase 1 [Source:HGNC Symbol;Acc:HGNC:11777]	14	24249114	24264432
ENSG00000081479	2.75	4.46	5.78	25.59	18.42	17.87	-2.05549	9.19906e-23	1.70064e-21	LRP2	NM_004525	4036	low density lipoprotein receptor-related protein 2 [Source:HGNC Symbol;Acc:HGNC:6694]	2	169127109	169362685
ENSG00000161405	1.32	1.87	1.89	0.57	0.26	0.56	1.81188	9.82883e-23	1.81485e-21	IKZF3	NM_012481	22806	IKAROS family zinc finger 3 (Aiolos) [Source:HGNC Symbol;Acc:HGNC:13178]	17	39757715	39864188
ENSG00000148337	95.07	162.2	150.72	76.61	54.39	84.42	1.0161	1.0492e-22	1.93493e-21	CIZ1		25792	CDKN1A interacting zinc finger protein 1 [Source:HGNC Symbol;Acc:HGNC:16744]	9	128166064	128204383
ENSG00000164442	90.59	138.63	123.02	50.88	43.94	66.58	1.24533	1.05905e-22	1.95071e-21	CITED2	NM_006079	10370	Cbp/p300-interacting transactivator, with Glu/Asp-rich carboxy-terminal domain, 2 [Source:HGNC Symbol;Acc:HGNC:1987]	6	139371807	139374620
ENSG00000196923	50.77	79.89	75.27	38.55	27.57	42.79	1.09187	1.07794e-22	1.98309e-21	PDLIM7		9260	PDZ and LIM domain 7 (enigma) [Source:HGNC Symbol;Acc:HGNC:22958]	5	177483394	177497606
ENSG00000198042	16.64	27.9	23.08	55.5	46.31	58.89	-1.20469	1.08031e-22	1.98504e-21	MAK16	NM_032509	84549	MAK16 homolog [Source:HGNC Symbol;Acc:HGNC:13703]	8	33484750	33501260
ENSG00000106211	1223.46	1323.41	1145.15	434.54	316.87	375.58	1.91159	1.10883e-22	2.03497e-21	HSPB1	NM_001540	3315	heat shock 27kDa protein 1 [Source:HGNC Symbol;Acc:HGNC:5246]	7	76302544	76304295
ENSG00000162572	0.49	0.84	1	3.64	2.25	4.38	-1.90138	1.12334e-22	2.0591e-21	SCNN1D	NM_001130413	6339	sodium channel, non voltage gated 1 delta subunit [Source:HGNC Symbol;Acc:HGNC:10601]	1	1280436	1292029
ENSG00000146955	13.82	25.99	23.18	9.87	7.13	9.69	1.34676	1.15007e-22	2.10553e-21	RAB19		401409	RAB19, member RAS oncogene family [Source:HGNC Symbol;Acc:HGNC:19982]	7	140404043	140426250
ENSG00000140199	1.87	3.02	3.69	8.05	6.11	9.91	-1.43274	1.1559e-22	2.11365e-21	SLC12A6	NM_005135	9990	solute carrier family 12 (potassium/chloride transporter), member 6 [Source:HGNC Symbol;Acc:HGNC:10914]	15	34229996	34338060
ENSG00000136943	90.76	130.46	126.96	62.5	45.09	72.85	1.11479	1.2031e-22	2.19729e-21	CTSV	NM_001333	1515	cathepsin V [Source:HGNC Symbol;Acc:HGNC:2538]	9	97029679	97039643
ENSG00000159958	0.49	0.79	0.79	2.54	2.11	2.59	-1.66655	1.21388e-22	2.2143e-21	TNFRSF13C	NM_052945	115650	tumor necrosis factor receptor superfamily, member 13C [Source:HGNC Symbol;Acc:HGNC:17755]	22	41922023	41926818
ENSG00000154319	0.18	0.12	0.05	0.6	0.49	0.77	-3.28174	1.23835e-22	2.25621e-21	FAM167A	NM_053279	83648	family with sequence similarity 167, member A [Source:HGNC Symbol;Acc:HGNC:15549]	8	11421463	11474715
ENSG00000221968	27.14	39.4	34.09	13.73	10.12	17.73	1.37566	1.46771e-22	2.67088e-21	FADS3		3995	fatty acid desaturase 3 [Source:HGNC Symbol;Acc:HGNC:3576]	11	61873519	61892051
ENSG00000143878	39.73	67.13	58.41	26.32	21.72	33.54	1.17995	1.48145e-22	2.69218e-21	RHOB	NM_004040	388	ras homolog family member B [Source:HGNC Symbol;Acc:HGNC:668]	2	20447074	20449445
ENSG00000221890	10.05	17.85	16.75	8	5.25	8.68	1.18438	1.48298e-22	2.69218e-21	NPTXR	NM_014293	23467	neuronal pentraxin receptor [Source:HGNC Symbol;Acc:HGNC:7954]	22	38818452	38843982
ENSG00000244754	9.02	14.41	14.26	32.69	28.3	37.62	-1.22768	1.48552e-22	2.69356e-21	N4BP2L2		10443	NEDD4 binding protein 2-like 2 [Source:HGNC Symbol;Acc:HGNC:26916]	13	32432417	32538885
ENSG00000102034	26.42	44.74	39.15	18.88	12.37	21.63	1.23185	1.50472e-22	2.7251e-21	ELF4	NM_001127197	2000	E74-like factor 4 (ets domain transcription factor) [Source:HGNC Symbol;Acc:HGNC:3319]	X	130064874	130110716
ENSG00000138193	18.8	33.39	33.68	15.34	11.05	16.4	1.08127	1.89938e-22	3.43571e-21	PLCE1		51196	phospholipase C, epsilon 1 [Source:HGNC Symbol;Acc:HGNC:17175]	10	93993989	94332823
ENSG00000222047	1.07	1.66	1.44	0.23	0.26	0.33	2.55538	1.93446e-22	3.49498e-21	C10orf55		414236	chromosome 10 open reading frame 55 [Source:HGNC Symbol;Acc:HGNC:31008]	10	73909969	73922777
ENSG00000234284	0.02	0.04	0.15	0.75	0.55	0.68	-3.42791	1.96162e-22	3.53982e-21	ZNF879	NM_001136116	345462	zinc finger protein 879 [Source:HGNC Symbol;Acc:HGNC:37273]	5	179023752	179035064
ENSG00000197013	0.14	0.45	0.64	2.57	2.09	3.43	-2.6961	2.22235e-22	4.00554e-21	ZNF429		353088	zinc finger protein 429 [Source:HGNC Symbol;Acc:HGNC:20817]	19	21496682	21556270
ENSG00000128655	0.14	0.13	0.03	1.04	0.77	0.97	-3.57343	2.52893e-22	4.54891e-21	PDE11A	NM_016953	50940	phosphodiesterase 11A [Source:HGNC Symbol;Acc:HGNC:8773]	2	177623252	178108339
ENSG00000149970	5.75	9.16	10.66	4.09	2.21	3.57	1.42219	2.52985e-22	4.54891e-21	CNKSR2	NM_001168648	22866	connector enhancer of kinase suppressor of Ras 2 [Source:HGNC Symbol;Acc:HGNC:19701]	X	21374418	21654695
ENSG00000073756	1.28	2.85	2.11	0.39	0.45	0.48	2.43077	2.58062e-22	4.63469e-21	PTGS2	NM_000963	5743	prostaglandin-endoperoxide synthase 2 (prostaglandin G/H synthase and cyclooxygenase) [Source:HGNC Symbol;Acc:HGNC:9605]	1	186671791	186680427
ENSG00000226711	0.11	0.16	0.19	1.9	1.62	1.86	-3.41945	2.60686e-22	4.67624e-21	FAM66C			family with sequence similarity 66, member C [Source:HGNC Symbol;Acc:HGNC:21644]	12	8180209	8216151
ENSG00000196872	1.24	1.66	1.57	5.4	4.15	4.84	-1.6617	2.62242e-22	4.69858e-21	KIAA1211L	NM_207362	343990	KIAA1211-like [Source:HGNC Symbol;Acc:HGNC:33454]	2	98793846	98936259
ENSG00000100604	0.29	0.59	0.64	2.56	1.85	2.64	-2.40923	2.71402e-22	4.85693e-21	CHGA	NM_001275	1113	chromogranin A [Source:HGNC Symbol;Acc:HGNC:1929]	14	92923080	92935293
ENSG00000144959	5.2	7.45	7.09	2.34	1.67	3.94	1.45563	2.80459e-22	5.01309e-21	NCEH1	NM_020792	57552	neutral cholesterol ester hydrolase 1 [Source:HGNC Symbol;Acc:HGNC:29260]	3	172630249	172711218
ENSG00000175556	1.18	1.66	1.88	0.42	0.21	0.52	2.37666	2.8436e-22	5.07679e-21	LONRF3		79836	LON peptidase N-terminal domain and ring finger 3 [Source:HGNC Symbol;Acc:HGNC:21152]	X	118974614	119018355
ENSG00000215788	2.62	5.52	5.23	17.36	10.86	21.82	-1.49232	2.90555e-22	5.18127e-21	TNFRSF25		8718	tumor necrosis factor receptor superfamily, member 25 [Source:HGNC Symbol;Acc:HGNC:11910]	1	6461151	6466195
ENSG00000224259	6.98	10.19	10.52	3.5	2.99	3.44	1.62301	3.1348e-22	5.58349e-21	LINC01133		100505633	long intergenic non-protein coding RNA 1133 [Source:HGNC Symbol;Acc:HGNC:49447]	1	159961218	159979061
ENSG00000101224	97.37	165.27	151.75	76.52	54.61	84.62	1.07153	3.33477e-22	5.92583e-21	CDC25B		994	cell division cycle 25B [Source:HGNC Symbol;Acc:HGNC:1726]	20	3786772	3806121
ENSG00000196876	2.92	5.44	6.99	1.58	0.92	1.88	1.46788	3.33485e-22	5.92583e-21	SCN8A		6334	sodium channel, voltage gated, type VIII alpha subunit [Source:HGNC Symbol;Acc:HGNC:10596]	12	51590266	51812864
ENSG00000133818	93.7	137.84	130.17	48.66	39.55	61.27	1.26999	3.41752e-22	6.0656e-21	RRAS2		22800	related RAS viral (r-ras) oncogene homolog 2 [Source:HGNC Symbol;Acc:HGNC:17271]	11	14277926	14364506
ENSG00000168453	4.78	9.26	9.27	1.58	1.17	2.81	2.28217	3.54526e-22	6.28493e-21	HR	NM_005144	55806	hair growth associated [Source:HGNC Symbol;Acc:HGNC:5172]	8	22114415	22133384
ENSG00000101670	37.63	63.33	65.31	19.27	14.4	28.18	1.50715	3.58827e-22	6.34956e-21	LIPG		9388	lipase, endothelial [Source:HGNC Symbol;Acc:HGNC:6623]	18	49560699	49599182
ENSG00000171867	20.6	31.52	24.57	12.09	9.34	13.14	1.22568	3.59013e-22	6.34956e-21	PRNP	NM_001080123	5621	prion protein [Source:HGNC Symbol;Acc:HGNC:9449]	20	4686236	4701590
ENSG00000101255	31.94	49.92	43.43	16.32	11.57	22.53	1.4906	3.63815e-22	6.42697e-21	TRIB3		57761	tribbles pseudokinase 3 [Source:HGNC Symbol;Acc:HGNC:16228]	20	362835	397559
ENSG00000103932	5.51	9.07	8.72	22.16	17.15	24.52	-1.17586	3.66654e-22	6.46956e-21	RPAP1		26015	RNA polymerase II associated protein 1 [Source:HGNC Symbol;Acc:HGNC:24567]	15	41517176	41544269
ENSG00000159625	0.17	0.24	0.49	2.24	1.51	1.83	-2.82647	3.71108e-22	6.54051e-21	DRC7		84229	dynein regulatory complex subunit 7 [Source:HGNC Symbol;Acc:HGNC:25289]	16	57694793	57731805
ENSG00000263567	3.74	5.96	4.89	0.46	0.35	1.05	3.27386	3.79798e-22	6.68586e-21					17	31762440	31769048
ENSG00000168522	15.51	28.06	25.17	52.7	47.86	64.19	-1.04001	3.84866e-22	6.76719e-21	FNTA		2339	farnesyltransferase, CAAX box, alpha [Source:HGNC Symbol;Acc:HGNC:3782]	8	43034194	43085788
ENSG00000054690	3.62	6.55	5.54	13.52	10.36	14.72	-1.20838	3.87517e-22	6.80588e-21	PLEKHH1	NM_020715	57475	pleckstrin homology domain containing, family H (with MyTH4 domain) member 1 [Source:HGNC Symbol;Acc:HGNC:17733]	14	67533301	67589612
ENSG00000168209	27.35	39.68	34.28	14.99	10.51	18.53	1.40303	5.21174e-22	9.14264e-21	DDIT4	NM_019058	54541	DNA-damage-inducible transcript 4 [Source:HGNC Symbol;Acc:HGNC:24944]	10	72273920	72276036
ENSG00000156471	142.88	234.26	194.1	108.33	72.68	115.49	1.15292	5.32269e-22	9.32643e-21	PTDSS1	NM_014754	9791	phosphatidylserine synthase 1 [Source:HGNC Symbol;Acc:HGNC:9587]	8	96261715	96336995
ENSG00000107937	21.87	30.66	27.2	65.67	52.73	70.88	-1.06807	5.38415e-22	9.42319e-21	GTPBP4	NM_012341	23560	GTP binding protein 4 [Source:HGNC Symbol;Acc:HGNC:21535]	10	988019	1019936
ENSG00000099822	2.01	3.47	3.3	1	0.74	1.35	1.68176	5.8182e-22	1.01711e-20	HCN2	NM_001194	610	hyperpolarization activated cyclic nucleotide gated potassium channel 2 [Source:HGNC Symbol;Acc:HGNC:4846]	19	589893	617159
ENSG00000150893	0.09	0.15	0.24	0.87	0.61	1.2	-2.30854	5.9698e-22	1.0424e-20	FREM2	NM_207361	341640	FRAS1 related extracellular matrix protein 2 [Source:HGNC Symbol;Acc:HGNC:25396]	13	38687129	38887131
ENSG00000179915	0.48	1.17	0.96	0.2	0.13	0.13	3.43671	7.14679e-22	1.24648e-20	NRXN1		9378	neurexin 1 [Source:HGNC Symbol;Acc:HGNC:8008]	2	49918505	51032561
ENSG00000245694	7.91	6.81	8.9	0.81	1.02	1.16	3.14034	7.181e-22	1.251e-20	CRNDE			colorectal neoplasia differentially expressed (non-protein coding) [Source:HGNC Symbol;Acc:HGNC:37078]	16	54918863	54929189
ENSG00000081665	0.46	0.81	0.76	3.75	3.38	3.96	-1.91389	7.6551e-22	1.33206e-20	ZNF506		440515	zinc finger protein 506 [Source:HGNC Symbol;Acc:HGNC:23780]	19	19785839	19821751
ENSG00000177283	1.68	2.62	2.71	6.71	5.03	6.61	-1.24077	7.93993e-22	1.38003e-20	FZD8	NM_031866	8325	frizzled class receptor 8 [Source:HGNC Symbol;Acc:HGNC:4046]	10	35638249	35642278
ENSG00000104133	8.31	14.29	15.38	31.85	22.8	32.55	-1.15748	8.04858e-22	1.39731e-20	SPG11	NM_025137	80208	spastic paraplegia 11 (autosomal recessive) [Source:HGNC Symbol;Acc:HGNC:11226]	15	44562696	44663678
ENSG00000103260	23.94	30.46	25.2	11.57	9.45	10.16	1.28628	8.24121e-22	1.42911e-20	METRN	NM_024042	79006	meteorin, glial cell differentiation regulator [Source:HGNC Symbol;Acc:HGNC:14151]	16	715115	719655
ENSG00000139985	0.02	0.04	0.1	0.72	0.59	0.86	-3.62948	8.69474e-22	1.50603e-20	ADAM21	NM_003813	8747	ADAM metallopeptidase domain 21 [Source:HGNC Symbol;Acc:HGNC:200]	14	70452157	70459899
ENSG00000035403	115.52	195.02	186.61	91.9	68.56	100.39	1.09987	9.53798e-22	1.65019e-20	VCL		7414	vinculin [Source:HGNC Symbol;Acc:HGNC:12665]	10	73995193	74121363
ENSG00000011347	14.23	23.21	22.27	12.3	7.98	12.88	1.04494	9.70757e-22	1.67761e-20	SYT7	NM_004200	9066	synaptotagmin VII [Source:HGNC Symbol;Acc:HGNC:11514]	11	61515313	61581148
ENSG00000109819	13.39	19.89	19.74	6.81	4.95	9.68	1.37352	9.92027e-22	1.71133e-20	PPARGC1A		10891	peroxisome proliferator-activated receptor gamma, coactivator 1 alpha [Source:HGNC Symbol;Acc:HGNC:9237]	4	23755041	23904089
ENSG00000204209	14.06	19.32	18.6	46.79	35.72	44.91	-1.19438	9.92535e-22	1.71133e-20	DAXX		1616	death-domain associated protein [Source:HGNC Symbol;Acc:HGNC:2681]	6	33318558	33329269
ENSG00000226816	0.88	1.19	1.38	6.91	6.14	5.12	-2.2682	1.0047e-21	1.73032e-20					7	23206013	23208045
ENSG00000163812	66.5	102.61	98.9	47.17	32.56	55.02	1.01324	1.07156e-21	1.84337e-20	ZDHHC3		51304	zinc finger, DHHC-type containing 3 [Source:HGNC Symbol;Acc:HGNC:18470]	3	44915257	44976185
ENSG00000282815	0.65	1.11	1.19	0.26	0.09	0.18	2.60413	1.08335e-21	1.86154e-20		NM_001195272	100129520		X	125320120	125325214
ENSG00000124191	1.96	3.22	3.62	0.77	0.6	0.9	1.95196	1.14588e-21	1.96675e-20	TOX2	NM_001098797	84969	TOX high mobility group box family member 2 [Source:HGNC Symbol;Acc:HGNC:16095]	20	43914864	44069616
ENSG00000280219	0.31	0.56	0.71	0.08	0.08	0.12	2.65105	1.25098e-21	2.1447e-20					4	147487971	147496062
ENSG00000139687	2.63	5.83	5.76	13.59	12.7	14.09	-1.68027	1.297e-21	2.22108e-20	RB1		5925	retinoblastoma 1 [Source:HGNC Symbol;Acc:HGNC:9884]	13	48303751	48481986
ENSG00000176407	81.28	121.93	112.84	52.93	41.88	61.08	1.0926	1.31867e-21	2.25563e-20	KCMF1		56888	potassium channel modulatory factor 1 [Source:HGNC Symbol;Acc:HGNC:20589]	2	84971093	85059472
ENSG00000165300	0.45	0.68	0.7	2	1.6	1.67	-1.39069	1.35197e-21	2.30997e-20	SLITRK5	NM_015567	26050	SLIT and NTRK-like family, member 5 [Source:HGNC Symbol;Acc:HGNC:20295]	13	87672615	87696272
ENSG00000136104	4.46	6.77	5.86	18.45	14.63	22.82	-1.54139	1.37451e-21	2.34318e-20	RNASEH2B	NM_024570	79621	ribonuclease H2, subunit B [Source:HGNC Symbol;Acc:HGNC:25671]	13	50909678	50973745
ENSG00000166833	19.17	32.68	32.62	18.02	12.05	19.14	1.0355	1.37373e-21	2.34318e-20	NAV2	NM_001111018	89797	neuron navigator 2 [Source:HGNC Symbol;Acc:HGNC:15997]	11	19350724	20121598
ENSG00000115041	3.36	6.29	5.23	2.19	1.6	2.13	1.77387	1.38575e-21	2.35968e-20	KCNIP3	NM_013434	30818	Kv channel interacting protein 3, calsenilin [Source:HGNC Symbol;Acc:HGNC:15523]	2	95297304	95386083
ENSG00000099812	45.9	72.27	68.99	36.18	24.04	39.42	1.08092	1.40728e-21	2.39365e-20	MISP	NM_173481	126353	mitotic spindle positioning [Source:HGNC Symbol;Acc:HGNC:27000]	19	751126	764318
ENSG00000140022	26.91	42.57	49.3	103.49	63.62	114.05	-1.13402	1.48826e-21	2.52854e-20	STON2	NM_001256430	85439	stonin 2 [Source:HGNC Symbol;Acc:HGNC:30652]	14	81260656	81436465
ENSG00000115946	32.9	47.87	40.36	20.33	17.25	21.51	1.09186	1.57569e-21	2.67407e-20	PNO1	NM_020143	56902	partner of NOB1 homolog [Source:HGNC Symbol;Acc:HGNC:32790]	2	68157844	68176238
ENSG00000185164	45.27	77.8	74.97	38.88	29.45	45.5	1.07593	1.59026e-21	2.69577e-20	NOMO2		283820	NODAL modulator 2 [Source:HGNC Symbol;Acc:HGNC:22652]	16	18417325	18562211
ENSG00000237975	0.83	1.44	1.26	5.66	2.87	5.27	-1.64453	1.66029e-21	2.81133e-20	FLG-AS1		339400	FLG antisense RNA 1 [Source:HGNC Symbol;Acc:HGNC:27913]	1	152168125	152445456
ENSG00000185339	0.57	0.89	0.74	3.92	2.2	3.49	-2.16156	1.67092e-21	2.82615e-20	TCN2	NM_000355	6948	transcobalamin II [Source:HGNC Symbol;Acc:HGNC:11653]	22	30606838	30627278
ENSG00000064989	0.03	0.06	0.04	0.84	0.56	0.87	-3.87309	1.6909e-21	2.85675e-20	CALCRL	NM_005795	10203	calcitonin receptor-like [Source:HGNC Symbol;Acc:HGNC:16709]	2	187343129	187448460
ENSG00000120696	0.47	0.75	0.88	2.73	2.82	2.88	-1.88746	1.7145e-21	2.89338e-20	KBTBD7	NM_032138	84078	kelch repeat and BTB (POZ) domain containing 7 [Source:HGNC Symbol;Acc:HGNC:25266]	13	41189833	41194566
ENSG00000092068	2.87	6.26	4.46	15.87	11.07	24.68	-1.65187	1.84347e-21	3.10756e-20	SLC7A8		23428	solute carrier family 7 (amino acid transporter light chain, L system), member 8 [Source:HGNC Symbol;Acc:HGNC:11066]	14	23125295	23183674
ENSG00000166147	15.51	28.56	34.18	6.5	3.97	10.19	2.0642	1.90889e-21	3.21426e-20	FBN1	NM_000138	2200	fibrillin 1 [Source:HGNC Symbol;Acc:HGNC:3603]	15	48408306	48645849
ENSG00000167693	73.36	121.92	109.94	52	35.68	64.19	1.1362	1.92474e-21	3.23733e-20	NXN	NM_001205319	64359	nucleoredoxin [Source:HGNC Symbol;Acc:HGNC:18008]	17	799313	979770
ENSG00000171522	4.39	6.54	5.42	1.94	1.57	2.26	1.59551	1.93113e-21	3.24447e-20	PTGER4	NM_000958	5734	prostaglandin E receptor 4 (subtype EP4) [Source:HGNC Symbol;Acc:HGNC:9596]	5	40679498	40693735
ENSG00000275379	66.87	42.63	45.46	5.45	4.57	4.22	3.69191	1.97008e-21	3.30623e-20	HIST1H3I	NM_003533	8354	histone cluster 1, H3i [Source:HGNC Symbol;Acc:HGNC:4771]	6	27871905	27872315
ENSG00000153531	0.54	0.94	0.99	4.55	3.36	3.64	-2.16081	2.03305e-21	3.40812e-20	ADPRHL1	NM_199162	113622	ADP-ribosylhydrolase like 1 [Source:HGNC Symbol;Acc:HGNC:21303]	13	113421940	113453524
ENSG00000107984	2.85	4.46	6.77	0.24	0.21	0.67	3.8906	2.06482e-21	3.45755e-20	DKK1	NM_012242	22943	dickkopf WNT signaling pathway inhibitor 1 [Source:HGNC Symbol;Acc:HGNC:2891]	10	52314296	52318042
ENSG00000088305	17.21	29.13	23.36	12.59	9.07	13.26	1.14799	2.22389e-21	3.71978e-20	DNMT3B	NM_006892	1789	DNA (cytosine-5-)-methyltransferase 3 beta [Source:HGNC Symbol;Acc:HGNC:2979]	20	32762385	32809356
ENSG00000250786	0.32	0.51	0.27	2.94	2.19	3.27	-2.67438	2.2445e-21	3.75011e-20	SNHG18			small nucleolar RNA host gene 18 [Source:HGNC Symbol;Acc:HGNC:49007]	5	9546200	9550609
ENSG00000159184	0.42	0.74	0.74	2.8	1.91	2.46	-1.77369	2.32412e-21	3.87884e-20	HOXB13	NM_006361	10481	homeobox B13 [Source:HGNC Symbol;Acc:HGNC:5112]	17	48724763	48729178
ENSG00000170775	0.49	0.75	0.84	3.05	2.06	2.74	-1.77118	2.34236e-21	3.90496e-20	GPR37	NM_005302	2861	G protein-coupled receptor 37 (endothelin receptor type B-like) [Source:HGNC Symbol;Acc:HGNC:4494]	7	124745997	124765627
ENSG00000149294	16.78	26.34	29.44	59.17	44.16	62.04	-1.09478	2.35858e-21	3.92767e-20	NCAM1	NM_001242607	4684	neural cell adhesion molecule 1 [Source:HGNC Symbol;Acc:HGNC:7656]	11	112961247	113278436
ENSG00000122863	9.26	16.07	16.77	5.78	3.73	7.62	1.46621	2.37952e-21	3.95818e-20	CHST3	NM_004273	9469	carbohydrate (chondroitin 6) sulfotransferase 3 [Source:HGNC Symbol;Acc:HGNC:1971]	10	71964365	72013564
ENSG00000142449	0.91	1.26	1.56	4.2	2.23	4.17	-1.50706	2.3986e-21	3.98553e-20	FBN3		84467	fibrillin 3 [Source:HGNC Symbol;Acc:HGNC:18794]	19	8065402	8149846
ENSG00000145623	8.28	13.91	12.19	6.44	4.92	6.74	1.10902	2.61001e-21	4.33205e-20	OSMR	NM_001168355	9180	oncostatin M receptor [Source:HGNC Symbol;Acc:HGNC:8507]	5	38845858	38945596
ENSG00000188505	6.73	12.05	9.03	3.51	2.17	2.39	1.91905	2.62678e-21	4.35509e-20	NCCRP1	NM_001001414	342897	non-specific cytotoxic cell receptor protein 1 homolog (zebrafish) [Source:HGNC Symbol;Acc:HGNC:33739]	19	39196961	39201884
ENSG00000275832	47.12	78.74	85.52	37.52	23.27	37.09	1.04876	2.64321e-21	4.37752e-20	ARHGAP23		57636	Rho GTPase activating protein 23 [Source:HGNC Symbol;Acc:HGNC:29293]	17	38419280	38512392
ENSG00000089127	0.78	1.21	0.46	8.32	6.49	4.93	-3.06036	2.74872e-21	4.54728e-20	OAS1	NM_016816	4938	2'-5'-oligoadenylate synthetase 1, 40/46kDa [Source:HGNC Symbol;Acc:HGNC:8086]	12	112906777	112933222
ENSG00000143067	0.5	0.88	0.86	2.34	2.01	2.72	-1.51115	2.75337e-21	4.54998e-20	ZNF697	NM_001080470	90874	zinc finger protein 697 [Source:HGNC Symbol;Acc:HGNC:32034]	1	119619422	119647773
ENSG00000112992	9.17	16.46	17.89	33.17	27.36	39.21	-1.01874	2.91018e-21	4.80387e-20	NNT		23530	nicotinamide nucleotide transhydrogenase [Source:HGNC Symbol;Acc:HGNC:7863]	5	43602692	43707405
ENSG00000082482	3.56	6.91	4.83	18.6	13.15	15.33	-1.64182	2.9399e-21	4.84762e-20	KCNK2		3776	potassium channel, two pore domain subfamily K, member 2 [Source:HGNC Symbol;Acc:HGNC:6277]	1	215005775	215237093
ENSG00000136352	2.61	4.45	3.7	10.86	8.14	10.99	-1.34225	3.04197e-21	5.01046e-20	NKX2-1	NM_003317	7080	NK2 homeobox 1 [Source:HGNC Symbol;Acc:HGNC:11825]	14	36516392	36521149
ENSG00000173334	14.27	23.45	21.51	8.48	6.36	10.74	1.19301	3.08994e-21	5.08393e-20	TRIB1	NM_025195	10221	tribbles pseudokinase 1 [Source:HGNC Symbol;Acc:HGNC:16891]	8	125430321	125438405
ENSG00000150938	87.25	142.62	151.98	66.01	43.89	73.7	1.1108	3.3371e-21	5.4846e-20	CRIM1	NM_016441	51232	cysteine rich transmembrane BMP regulator 1 (chordin-like) [Source:HGNC Symbol;Acc:HGNC:2359]	2	36355926	36551135
ENSG00000103534	0.03	0.24	0.05	1.44	0.67	0.58	-4.26049	3.40496e-21	5.59005e-20	TMC5		79838	transmembrane channel-like 5 [Source:HGNC Symbol;Acc:HGNC:22999]	16	19410496	19499113
ENSG00000083520	4.67	8.4	7.72	16.56	14.06	19.03	-1.1616	3.42427e-21	5.61566e-20	DIS3	NM_014953	22894	DIS3 homolog, exosome endoribonuclease and 3'-5' exoribonuclease [Source:HGNC Symbol;Acc:HGNC:20604]	13	72752169	72782096
ENSG00000222009	0.75	0.92	1.31	0.22	0.07	0.19	3.13939	3.61974e-21	5.92979e-20	BTBD19		149478	BTB (POZ) domain containing 19 [Source:HGNC Symbol;Acc:HGNC:27145]	1	44808482	44815585
ENSG00000185989	0.06	0.28	0.14	1.03	0.77	1.1	-2.66129	3.84808e-21	6.297e-20	RASA3	NM_007368	22821	RAS p21 protein activator 3 [Source:HGNC Symbol;Acc:HGNC:20331]	13	113977783	114132611
ENSG00000109182	0.45	1.03	0.7	0.06	0.06	0.11	3.45177	3.91474e-21	6.39916e-20	CWH43	NM_025087	80157	cell wall biogenesis 43 C-terminal homolog [Source:HGNC Symbol;Acc:HGNC:26133]	4	48986247	49062081
ENSG00000166250	4.5	5.7	4.34	1.39	0.86	1.67	1.59936	4.31257e-21	7.04184e-20	CLMP	NM_024769	79827	CXADR-like membrane protein [Source:HGNC Symbol;Acc:HGNC:24039]	11	123069865	123195281
ENSG00000115183	5.94	9.62	10.16	21.11	15.84	20.79	-1.01073	4.58939e-21	7.48575e-20	TANC1	NM_001145909	85461	tetratricopeptide repeat, ankyrin repeat and coiled-coil containing 1 [Source:HGNC Symbol;Acc:HGNC:29364]	2	158968634	159232659
ENSG00000197496	0.89	1.16	1.25	4.08	2.74	3.97	-1.8702	4.68366e-21	7.63129e-20	SLC2A10	NM_030777	81031	solute carrier family 2 (facilitated glucose transporter), member 10 [Source:HGNC Symbol;Acc:HGNC:13444]	20	46709487	46736347
ENSG00000147119	1.64	2.22	1.84	0.47	0.29	0.53	2.34889	4.73433e-21	7.70552e-20	CHST7	NM_019886	56548	carbohydrate (N-acetylglucosamine 6-O) sulfotransferase 7 [Source:HGNC Symbol;Acc:HGNC:13817]	X	46573784	46598408
ENSG00000113580	13.19	24.19	24.04	10.83	7.56	11.28	1.10346	4.87539e-21	7.92658e-20	NR3C1	NM_001204260	2908	nuclear receptor subfamily 3, group C, member 1 (glucocorticoid receptor) [Source:HGNC Symbol;Acc:HGNC:7978]	5	143277931	143435512
ENSG00000170989	5.16	6.9	8	2.8	2.52	2.27	1.39738	5.09773e-21	8.27915e-20	S1PR1	NM_001400	1901	sphingosine-1-phosphate receptor 1 [Source:HGNC Symbol;Acc:HGNC:3165]	1	101236888	101241518
ENSG00000126882	0.07	0.15	0.11	0.95	0.54	1.02	-2.60242	5.53213e-21	8.975e-20	FAM78A		286336	family with sequence similarity 78, member A [Source:HGNC Symbol;Acc:HGNC:25465]	9	131258076	131276547
ENSG00000162645	6.16	8.42	7.62	20.79	16.86	26.39	-1.34618	5.60655e-21	9.08598e-20	GBP2		2634	guanylate binding protein 2, interferon-inducible [Source:HGNC Symbol;Acc:HGNC:4183]	1	89106132	89150456
ENSG00000177822	7.45	12.83	12.87	29.66	20.49	29.99	-1.12598	5.72485e-21	9.26776e-20					4	181874438	182145249
ENSG00000157404	1.67	3.23	3.45	0.64	0.38	1.09	2.07021	5.77149e-21	9.33325e-20	KIT	NM_001093772	3815	v-kit Hardy-Zuckerman 4 feline sarcoma viral oncogene homolog [Source:HGNC Symbol;Acc:HGNC:6342]	4	54657918	54740715
ENSG00000152520	4.27	6.28	7.03	14.22	11.4	15.72	-1.14085	6.24149e-21	1.00825e-19	PAN3		255967	PAN3 poly(A) specific ribonuclease subunit [Source:HGNC Symbol;Acc:HGNC:29991]	13	28138506	28295335
ENSG00000143631	334.66	539.54	820.59	114.35	68.75	171.1	2.4238	6.98533e-21	1.12721e-19	FLG	NM_002016	2312	filaggrin [Source:HGNC Symbol;Acc:HGNC:3748]	1	152302175	152325203
ENSG00000002549	53.66	79.78	74.16	40.14	26.36	40.99	1.07743	7.00905e-21	1.12983e-19	LAP3		51056	leucine aminopeptidase 3 [Source:HGNC Symbol;Acc:HGNC:18449]	4	17577192	17607972
ENSG00000167363	1.12	1.63	1.55	5.79	4.14	4.57	-1.8905	7.08201e-21	1.14037e-19	FN3K	NM_022158	64122	fructosamine 3 kinase [Source:HGNC Symbol;Acc:HGNC:24822]	17	82735575	82751197
ENSG00000184697	29.07	43.12	39.33	101.04	69.77	118.21	-1.19366	7.45601e-21	1.19931e-19	CLDN6		9074	claudin 6 [Source:HGNC Symbol;Acc:HGNC:2048]	16	3014712	3020071
ENSG00000276289	0.73	1.21	0.67	4.77	2.83	3.36	-2.07299	7.48283e-21	1.20235e-19			102723475	Protein LOC102723475 [Source:UniProtKB/TrEMBL;Acc:A0A087WTH5]	21	7816675	7829926
ENSG00000183722	4.17	7.07	6.28	2.15	1.94	2.62	1.52707	7.92968e-21	1.27279e-19	LHFP	NM_005780	10186	lipoma HMGIC fusion partner [Source:HGNC Symbol;Acc:HGNC:6586]	13	39342892	39603528
ENSG00000253522	0.43	0.74	1.01	0.01	0.04	0.1	4.3693	8.06406e-21	1.29299e-19					5	160468268	160487426
ENSG00000128274	2.67	2.82	2.65	0.82	0.56	0.7	2.18093	8.18829e-21	1.31152e-19	A4GALT		53947	alpha 1,4-galactosyltransferase [Source:HGNC Symbol;Acc:HGNC:18149]	22	42692121	42721298
ENSG00000179403	3.9	5.68	4.3	19.27	14.31	15.12	-1.70027	8.64641e-21	1.38343e-19	VWA1		64856	von Willebrand factor A domain containing 1 [Source:HGNC Symbol;Acc:HGNC:30910]	1	1434861	1442882
ENSG00000124882	1.02	1.2	1.72	0.13	0.26	0.26	2.69515	9.14353e-21	1.45992e-19	EREG	NM_001432	2069	epiregulin [Source:HGNC Symbol;Acc:HGNC:3443]	4	74365143	74388751
ENSG00000197971	47.98	69	63.92	34.66	27.62	34.01	1.00407	9.14382e-21	1.45992e-19	MBP	NM_001025081	4155	myelin basic protein [Source:HGNC Symbol;Acc:HGNC:6925]	18	76978827	77133683
ENSG00000167183	0.5	0.74	0.69	4.88	3.09	3.44	-2.41062	9.94105e-21	1.58553e-19	PRR15L	NM_024320	79170	proline rich 15-like [Source:HGNC Symbol;Acc:HGNC:28149]	17	47951967	47957878
ENSG00000146729	12.23	18.3	14.42	43.32	35.73	42.92	-1.28954	1.03434e-20	1.64795e-19	GBAS		2631	glioblastoma amplified sequence [Source:HGNC Symbol;Acc:HGNC:4179]	7	55951793	56000181
ENSG00000135919	5.66	9.99	9.22	2.43	1.81	4.34	1.75802	1.04127e-20	1.65725e-19	SERPINE2	NM_001136528	5270	serpin peptidase inhibitor, clade E (nexin, plasminogen activator inhibitor type 1), member 2 [Source:HGNC Symbol;Acc:HGNC:8951]	2	223975112	224039319
ENSG00000164509	0.49	0.74	0.76	0.08	0.05	0.2	3.32967	1.09254e-20	1.73703e-19	IL31RA	NM_001297570	133396	interleukin 31 receptor A [Source:HGNC Symbol;Acc:HGNC:18969]	5	55851379	55922853
ENSG00000041982	88.08	148.86	135.61	76.55	50.79	72.3	1.0804	1.11213e-20	1.76631e-19	TNC	NM_002160	3371	tenascin C [Source:HGNC Symbol;Acc:HGNC:5318]	9	115019578	115118257
ENSG00000004660	4.85	8.59	8.05	3.18	2.37	4.08	1.32812	1.16407e-20	1.84686e-19	CAMKK1		84254	calcium/calmodulin-dependent protein kinase kinase 1, alpha [Source:HGNC Symbol;Acc:HGNC:1469]	17	3860315	3894891
ENSG00000107140	21.34	35.98	33.68	17.05	12.25	20.35	1.07154	1.16575e-20	1.84759e-19	TESK1		7016	testis-specific kinase 1 [Source:HGNC Symbol;Acc:HGNC:11731]	9	35605305	35610041
ENSG00000137648	10	12.28	11.73	34.62	25.88	35.24	-1.36435	1.17335e-20	1.85768e-19	TMPRSS4		56649	transmembrane protease, serine 4 [Source:HGNC Symbol;Acc:HGNC:11878]	11	118077012	118121890
ENSG00000177106	65.01	106.85	102.63	51.49	33.89	61.88	1.06665	1.2565e-20	1.98724e-19	EPS8L2		64787	EPS8-like 2 [Source:HGNC Symbol;Acc:HGNC:21296]	11	694438	727727
ENSG00000095539	5.11	9.64	9.74	18.51	11.7	18.65	-1.19108	1.47259e-20	2.32657e-19	SEMA4G		57715	sema domain, immunoglobulin domain (Ig), transmembrane domain (TM) and short cytoplasmic domain, (semaphorin) 4G [Source:HGNC Symbol;Acc:HGNC:10735]	10	100969518	100985871
ENSG00000140067	0.41	0.45	0.35	4.69	2.61	3.71	-2.73598	1.52987e-20	2.41455e-19	FAM181A	NM_001207071	90050	family with sequence similarity 181, member A [Source:HGNC Symbol;Acc:HGNC:20491]	14	93918894	93929608
ENSG00000158270	0.36	0.69	0.6	0.1	0.18	0.14	2.48117	1.55724e-20	2.45517e-19	COLEC12		81035	collectin sub-family member 12 [Source:HGNC Symbol;Acc:HGNC:16016]	18	316740	500722
ENSG00000214456	0.12	0.41	0.55	2.05	1.39	2.11	-2.64375	1.5696e-20	2.47208e-19	PLIN5	NM_001013706	440503	perilipin 5 [Source:HGNC Symbol;Acc:HGNC:33196]	19	4522531	4535224
ENSG00000213516	8.79	14.66	14.72	27.65	20.46	29.39	-1.04004	1.62243e-20	2.55263e-19	RBMXL1	NM_019610	494115	RNA binding motif protein, X-linked-like 1 [Source:HGNC Symbol;Acc:HGNC:25073]	1	88979456	88992960
ENSG00000131773	12.38	18.02	18.48	7.43	6.35	7.98	1.33074	1.6347e-20	2.56925e-19	KHDRBS3	NM_006558	10656	KH domain containing, RNA binding, signal transduction associated 3 [Source:HGNC Symbol;Acc:HGNC:18117]	8	135457457	135656722
ENSG00000275700	47.24	82.89	73.03	41.19	31.38	39.82	1.00533	1.67919e-20	2.63643e-19	AATF	NM_012138	26574	apoptosis antagonizing transcription factor [Source:HGNC Symbol;Acc:HGNC:19235]	17	36948875	37056871
ENSG00000021776	10.53	18.12	17.83	32.85	25.15	36.46	-1.04429	1.7207e-20	2.6988e-19	AQR	NM_014691	9716	aquarius intron-binding spliceosomal factor [Source:HGNC Symbol;Acc:HGNC:29513]	15	34851782	34969839
ENSG00000165959	7.29	13.69	12.29	26.93	19.72	27.48	-1.06678	1.80602e-20	2.82968e-19	CLMN	NM_024734	79789	calmin (calponin-like, transmembrane) [Source:HGNC Symbol;Acc:HGNC:19972]	14	95181940	95319906
ENSG00000086289	0.17	0.71	0.56	2.7	1.96	4.08	-2.45927	1.93923e-20	3.03524e-19	EPDR1		54749	ependymin related 1 [Source:HGNC Symbol;Acc:HGNC:17572]	7	37683843	37951941
ENSG00000185924	0.59	1.24	1.08	0.14	0.1	0.27	2.74546	2.0013e-20	3.12916e-19	RTN4RL1	NM_178568	146760	reticulon 4 receptor-like 1 [Source:HGNC Symbol;Acc:HGNC:21329]	17	1934677	2025345
ENSG00000183742	20.36	33.92	33.04	67.28	56.66	70.38	-1.11743	2.04855e-20	3.19972e-19	MACC1	NM_182762	346389	metastasis associated in colon cancer 1 [Source:HGNC Symbol;Acc:HGNC:30215]	7	20134655	20217404
ENSG00000280128	0.49	0.82	1.08	3.06	2.56	3.04	-1.74054	2.06362e-20	3.21994e-19					6	30282349	30286054
ENSG00000168280	5.95	10.43	10.13	3.23	2.97	4.6	1.31907	2.08847e-20	3.25534e-19	KIF5C	NM_004522	3800	kinesin family member 5C [Source:HGNC Symbol;Acc:HGNC:6325]	2	148875250	149026759
ENSG00000169635	1.12	1.98	2.48	5.97	4.03	6.33	-1.45447	2.10418e-20	3.27644e-19	HIC2	NM_015094	23119	hypermethylated in cancer 2 [Source:HGNC Symbol;Acc:HGNC:18595]	22	21417404	21451463
ENSG00000156711	2.69	3.71	3.42	9.8	7.12	9.2	-1.26147	2.13654e-20	3.32341e-19	MAPK13		5603	mitogen-activated protein kinase 13 [Source:HGNC Symbol;Acc:HGNC:6875]	6	36127809	36144524
ENSG00000137871	6.85	8.12	7.99	17.88	16.35	18.16	-1.2599	2.14128e-20	3.32736e-19	ZNF280D		54816	zinc finger protein 280D [Source:HGNC Symbol;Acc:HGNC:25953]	15	56630181	56918571
ENSG00000035664	1.22	1.14	1.62	6.91	4.21	4.65	-1.84915	2.2723e-20	3.52732e-19	DAPK2		23604	death-associated protein kinase 2 [Source:HGNC Symbol;Acc:HGNC:2675]	15	63907036	64072033
ENSG00000279487	1.15	2.07	0.35	16.03	14.8	13.91	-3.43633	2.39936e-20	3.72073e-19				Uncharacterized protein [Source:UniProtKB/TrEMBL;Acc:A0A096LNI1]	1	155190050	155191339
ENSG00000014257	2.2	3.71	1.78	12.44	10.29	10.51	-2.08873	2.42343e-20	3.75421e-19	ACPP	NM_001099	55	acid phosphatase, prostate [Source:HGNC Symbol;Acc:HGNC:125]	3	132317367	132368298
ENSG00000134352	71.68	123.51	117.42	42.28	30.68	53.16	1.35393	2.45487e-20	3.79902e-19	IL6ST	NM_002184	3572	interleukin 6 signal transducer [Source:HGNC Symbol;Acc:HGNC:6021]	5	55935095	55994993
ENSG00000165810	0.01	0.05	0	0.92	0.51	0.72	-4.20353	2.53753e-20	3.92291e-19	BTNL9	NM_001308245	153579	butyrophilin-like 9 [Source:HGNC Symbol;Acc:HGNC:24176]	5	181040225	181061523
ENSG00000165029	2.21	3.27	3.6	1.78	1.23	1.86	1.07893	2.57667e-20	3.97934e-19	ABCA1		19	ATP-binding cassette, sub-family A (ABC1), member 1 [Source:HGNC Symbol;Acc:HGNC:29]	9	104781002	104928237
ENSG00000066777	54.47	102.64	105.82	42.47	33.75	45.98	1.19472	2.71701e-20	4.1918e-19	ARFGEF1		10565	ADP-ribosylation factor guanine nucleotide-exchange factor 1 (brefeldin A-inhibited) [Source:HGNC Symbol;Acc:HGNC:15772]	8	67173511	67343677
ENSG00000229153	7.07	7.86	6.2	2.6	2.3	4.08	1.93286	2.79899e-20	4.31388e-19	EPHA1-AS1		285965	EPHA1 antisense RNA 1 [Source:HGNC Symbol;Acc:HGNC:27799]	7	143407813	143523449
ENSG00000168439	363.86	563.9	508.01	278.83	208.22	282.6	1.06142	2.82233e-20	4.34541e-19	STIP1	NM_001282652	10963	stress-induced phosphoprotein 1 [Source:HGNC Symbol;Acc:HGNC:11387]	11	64185272	64204543
ENSG00000142408	0.3	0.48	0.69	0.09	0.09	0.09	2.55294	2.94283e-20	4.52633e-19	CACNG8	NM_031895	59283	calcium channel, voltage-dependent, gamma subunit 8 [Source:HGNC Symbol;Acc:HGNC:13628]	19	53963040	53990215
ENSG00000160326	10.68	18.28	15.34	5.95	4.01	8.15	1.4567	3.0472e-20	4.68209e-19	SLC2A6	NM_001145099	11182	solute carrier family 2 (facilitated glucose transporter), member 6 [Source:HGNC Symbol;Acc:HGNC:11011]	9	133471095	133479137
ENSG00000137747	0.28	0.17	0.24	2.09	1.32	1.92	-2.64169	3.06151e-20	4.69929e-19	TMPRSS13	NM_001206789	84000	transmembrane protease, serine 13 [Source:HGNC Symbol;Acc:HGNC:29808]	11	117900643	117929459
ENSG00000171320	12	20.27	20.57	44.22	35.1	50.92	-1.2704	3.15522e-20	4.83331e-19	ESCO2		157570	establishment of sister chromatid cohesion N-acetyltransferase 2 [Source:HGNC Symbol;Acc:HGNC:27230]	8	27771949	27812640
ENSG00000171444	12.45	19.67	21.72	7.06	5.2	10.46	1.37222	3.3342e-20	5.10231e-19	MCC	NM_002387	4163	mutated in colorectal cancers [Source:HGNC Symbol;Acc:HGNC:6935]	5	113022099	113488830
ENSG00000167608	66.33	105.83	97.7	188.36	133.44	187.7	-1.12209	3.34132e-20	5.10802e-19	TMC4		147798	transmembrane channel-like 4 [Source:HGNC Symbol;Acc:HGNC:22998]	19	54160108	54173250
ENSG00000164236	40.3	65.88	70.56	32.25	23.34	36.96	1.0784	3.612e-20	5.51625e-19	ANKRD33B		651746	ankyrin repeat domain 33B [Source:HGNC Symbol;Acc:HGNC:35240]	5	10564330	10657816
ENSG00000102383	0.45	0.58	0.62	2.04	1.78	2.31	-1.74674	3.67138e-20	5.60126e-19	ZDHHC15	NM_144969	158866	zinc finger, DHHC-type containing 15 [Source:HGNC Symbol;Acc:HGNC:20342]	X	75368427	75523502
ENSG00000116667	3.34	4.08	3.58	9.74	8.63	10.54	-1.34576	3.92118e-20	5.97634e-19	C1orf21	NM_030806	81563	chromosome 1 open reading frame 21 [Source:HGNC Symbol;Acc:HGNC:15494]	1	184387058	184629020
ENSG00000124613	0.84	1.49	1.27	3.08	2.56	4	-1.54356	3.98693e-20	6.07042e-19	ZNF391		346157	zinc finger protein 391 [Source:HGNC Symbol;Acc:HGNC:18779]	6	27374615	27403904
ENSG00000134463	0.16	0.32	0.43	2.5	1.95	1.89	-2.85136	4.0245e-20	6.11529e-19	ECHDC3	NM_024693	79746	enoyl CoA hydratase domain containing 3 [Source:HGNC Symbol;Acc:HGNC:23489]	10	11742366	11764070
ENSG00000185269	1.59	2.61	2.15	0.59	0.52	0.71	1.98752	4.02363e-20	6.11529e-19	NOTUM	NM_178493	147111	notum pectinacetylesterase homolog (Drosophila) [Source:HGNC Symbol;Acc:HGNC:27106]	17	81952507	81961840
ENSG00000164171	10.74	19.91	19.28	5.08	3.45	8.57	1.65965	4.15502e-20	6.30727e-19	ITGA2	NM_002203	3673	integrin, alpha 2 (CD49B, alpha 2 subunit of VLA-2 receptor) [Source:HGNC Symbol;Acc:HGNC:6137]	5	52989326	53094779
ENSG00000091428	0.19	0.24	0.25	0.88	0.88	1.75	-3.07067	4.17382e-20	6.32945e-19	RAPGEF4		11069	Rap guanine nucleotide exchange factor (GEF) 4 [Source:HGNC Symbol;Acc:HGNC:16626]	2	172735274	173052893
ENSG00000177000	6.14	9.35	12.37	27.18	16.64	28.69	-1.14343	4.18831e-20	6.34505e-19	MTHFR		4524	methylenetetrahydrofolate reductase (NAD(P)H) [Source:HGNC Symbol;Acc:HGNC:7436]	1	11785723	11806920
ENSG00000138685	5.13	9.24	10.65	0.75	0.91	2.04	2.8068	4.27535e-20	6.47044e-19	FGF2		2247	fibroblast growth factor 2 (basic) [Source:HGNC Symbol;Acc:HGNC:3676]	4	122826708	122898236
ENSG00000165084	1.91	4.08	3.23	0.33	0.19	1.01	2.8312	4.45323e-20	6.7329e-19	C8orf34	NM_052958	116328	chromosome 8 open reading frame 34 [Source:HGNC Symbol;Acc:HGNC:30905]	8	68330722	68819022
ENSG00000197635	2.99	4.76	3.06	1.42	0.88	1.72	1.68842	4.70757e-20	7.11031e-19	DPP4	NM_001935	1803	dipeptidyl-peptidase 4 [Source:HGNC Symbol;Acc:HGNC:3009]	2	161992241	162074542
ENSG00000276855	2.6	4.35	4.11	14.61	16.92	17.66	-2.02681	4.87987e-20	7.36319e-19					17	15789016	15789705
ENSG00000069011	1.8	3.1	2.42	0.49	0.28	0.81	2.54018	4.91472e-20	7.40837e-19	PITX1	NM_002653	5307	paired-like homeodomain 1 [Source:HGNC Symbol;Acc:HGNC:9004]	5	135027735	135034813
ENSG00000168394	6.3	9.6	8.11	3.6	2.48	4.27	1.40967	4.97111e-20	7.47845e-19	TAP1		6890	transporter 1, ATP-binding cassette, sub-family B (MDR/TAP) [Source:HGNC Symbol;Acc:HGNC:43]	6	32845209	32853978
ENSG00000198824	3.39	7.26	7.1	15.09	10.53	14.22	-1.0441	4.97056e-20	7.47845e-19	CHAMP1	NM_001164145	283489	chromosome alignment maintaining phosphoprotein 1 [Source:HGNC Symbol;Acc:HGNC:20311]	13	114314513	114327328
ENSG00000198176	23.05	37.64	30.33	70.25	50.15	72.18	-1.0011	5.04022e-20	7.57487e-19	TFDP1		7027	transcription factor Dp-1 [Source:HGNC Symbol;Acc:HGNC:11749]	13	113584721	113641470
ENSG00000167106	41.13	64.04	62.02	32.82	21.8	38.65	1.04452	5.30023e-20	7.95772e-19	FAM102A	NM_001035254	399665	family with sequence similarity 102, member A [Source:HGNC Symbol;Acc:HGNC:31419]	9	127940579	127980513
ENSG00000114200	3.27	5.9	4.89	1.94	1.56	1.87	1.51256	6.68866e-20	1.00224e-18	BCHE	NM_000055	590	butyrylcholinesterase [Source:HGNC Symbol;Acc:HGNC:983]	3	165772904	165837472
ENSG00000183621	0.12	0.2	0.18	1.15	0.73	1.12	-2.50228	6.7089e-20	1.00427e-18	ZNF438		220929	zinc finger protein 438 [Source:HGNC Symbol;Acc:HGNC:21029]	10	30820207	31031937
ENSG00000137819	0.77	1.34	1.13	3.37	2.63	4.14	-1.64709	6.81244e-20	1.01876e-18	PAQR5	NM_017705	54852	progestin and adipoQ receptor family member V [Source:HGNC Symbol;Acc:HGNC:29645]	15	69298947	69407780
ENSG00000175175	0.61	1.01	1	0.23	0.25	0.31	1.91065	7.06156e-20	1.05497e-18	PPM1E	NM_014906	22843	protein phosphatase, Mg2+/Mn2+ dependent, 1E [Source:HGNC Symbol;Acc:HGNC:19322]	17	58755869	58985176
ENSG00000196924	488.58	789.81	807.62	358.93	245.59	379.65	1.22948	7.11267e-20	1.06156e-18	FLNA		2316	filamin A, alpha [Source:HGNC Symbol;Acc:HGNC:3754]	X	154348524	154374638
ENSG00000132821	2.85	4.18	2.97	0.68	0.47	0.85	2.42414	7.3384e-20	1.09417e-18	VSTM2L	NM_080607	128434	V-set and transmembrane domain containing 2 like [Source:HGNC Symbol;Acc:HGNC:16096]	20	37903104	37945350
ENSG00000141579	0.36	0.72	0.52	3.11	2.11	2.48	-2.08727	7.36856e-20	1.09758e-18	ZNF750	NM_024702	79755	zinc finger protein 750 [Source:HGNC Symbol;Acc:HGNC:25843]	17	82829435	82840578
ENSG00000006327	126.88	145.77	148.59	68.46	48.23	70.01	1.35607	7.87582e-20	1.17198e-18	TNFRSF12A		51330	tumor necrosis factor receptor superfamily, member 12A [Source:HGNC Symbol;Acc:HGNC:18152]	16	3018445	3022383
ENSG00000197587	0.08	0.17	0.14	1.22	0.67	1.45	-2.91383	7.88944e-20	1.17286e-18	DMBX1	NM_172225	127343	diencephalon/mesencephalon homeobox 1 [Source:HGNC Symbol;Acc:HGNC:19026]	1	46506996	46514226
ENSG00000128951	34.64	44.52	45.73	118.66	94.55	112.65	-1.28747	8.19481e-20	1.21705e-18	DUT		1854	deoxyuridine triphosphatase [Source:HGNC Symbol;Acc:HGNC:3078]	15	48331011	48343373
ENSG00000058091	15.38	29.12	28.56	7.25	5.48	9.16	1.69799	8.36847e-20	1.24162e-18	CDK14		5218	cyclin-dependent kinase 14 [Source:HGNC Symbol;Acc:HGNC:8883]	7	90466424	91210590
ENSG00000063660	7.66	10.97	11.3	27.33	17.93	27.35	-1.13083	9.14697e-20	1.3558e-18	GPC1	NM_002081	2817	glypican 1 [Source:HGNC Symbol;Acc:HGNC:4449]	2	240435671	240468078
ENSG00000205978	2.34	3.96	3.77	11.14	7.3	9.12	-1.32615	9.16212e-20	1.35671e-18	NYNRIN	NM_025081	57523	NYN domain and retroviral integrase containing [Source:HGNC Symbol;Acc:HGNC:20165]	14	24398786	24419288
ENSG00000072952	0.53	0.89	0.83	0.2	0.19	0.27	1.96195	9.21094e-20	1.36261e-18	MRVI1	NM_130385	10335	murine retrovirus integration site 1 homolog [Source:HGNC Symbol;Acc:HGNC:7237]	11	10573091	10693988
ENSG00000054219	0.84	0.92	1.01	3.66	3.39	3.55	-2.02238	9.59166e-20	1.41754e-18	LY75	NM_002349	4065	lymphocyte antigen 75 [Source:HGNC Symbol;Acc:HGNC:6729]	2	159803355	159904749
ENSG00000183762	1.26	1.93	1.57	5.86	3.73	4.7	-1.37269	1.00473e-19	1.48342e-18	KREMEN1	NM_001039570	83999	kringle containing transmembrane protein 1 [Source:HGNC Symbol;Acc:HGNC:17550]	22	29073078	29168333
ENSG00000146013	0.22	0.37	0.28	2.43	1.28	2.14	-2.58084	1.04943e-19	1.5464e-18	GFRA3	NM_001496	2676	GDNF family receptor alpha 3 [Source:HGNC Symbol;Acc:HGNC:4245]	5	138252379	138274671
ENSG00000183691	4.98	7.39	10.05	22.43	18.29	22.15	-1.35778	1.04926e-19	1.5464e-18	NOG	NM_005450	9241	noggin [Source:HGNC Symbol;Acc:HGNC:7866]	17	56593699	56595590
ENSG00000246223	0.15	0.31	0.17	1.98	1.53	1.77	-3.11386	1.12978e-19	1.66318e-18	LINC01550		388011	long intergenic non-protein coding RNA 1550 [Source:HGNC Symbol;Acc:HGNC:20111]	14	97925610	97978124
ENSG00000185483	6.75	11.78	11.8	5.72	3.86	5.83	1.06193	1.21915e-19	1.793e-18	ROR1	NM_001083592	4919	receptor tyrosine kinase-like orphan receptor 1 [Source:HGNC Symbol;Acc:HGNC:10256]	1	63774022	64181498
ENSG00000277778	1.02	1.84	2.55	0.25	0.14	0.4	2.95829	1.22261e-19	1.79633e-18	PGM5P2		595135	phosphoglucomutase 5 pseudogene 2 [Source:HGNC Symbol;Acc:HGNC:18965]	9	41006999	41074617
ENSG00000115657	7.54	13.14	12.6	28.47	18.25	31.39	-1.11773	1.24146e-19	1.82225e-18	ABCB6	NM_005689	10058	ATP-binding cassette, sub-family B (MDR/TAP), member 6 (Langereis blood group) [Source:HGNC Symbol;Acc:HGNC:47]	2	219209768	219218990
ENSG00000198113	0.88	1.71	1.94	5.3	3.48	5.5	-1.52214	1.24351e-19	1.8235e-18	TOR4A	NM_017723	54863	torsin family 4, member A [Source:HGNC Symbol;Acc:HGNC:25981]	9	137277749	137282641
ENSG00000081181	2.22	3.36	4.23	8.97	7.14	7.72	-1.52804	1.26028e-19	1.84629e-18	ARG2	NM_001172	384	arginase 2 [Source:HGNC Symbol;Acc:HGNC:664]	14	67619798	67651720
ENSG00000182218	0.17	0.21	0.17	0.92	0.58	0.89	-1.95593	1.37925e-19	2.01862e-18	HHIPL1	NM_001127258	84439	HHIP-like 1 [Source:HGNC Symbol;Acc:HGNC:19710]	14	99645110	99680569
ENSG00000115825	74.27	117.35	111.31	44.53	30.77	52.43	1.15005	1.48254e-19	2.1677e-18	PRKD3		23683	protein kinase D3 [Source:HGNC Symbol;Acc:HGNC:9408]	2	37250502	37324808
ENSG00000132952	1.84	2.78	2.73	6.35	4.83	6.57	-1.20953	1.50731e-19	2.20178e-18	USPL1		10208	ubiquitin specific peptidase like 1 [Source:HGNC Symbol;Acc:HGNC:20294]	13	30617693	30660770
ENSG00000152527	1.19	1.84	2.04	0.8	0.47	0.85	1.53193	1.55949e-19	2.2758e-18	PLEKHH2	NM_172069	130271	pleckstrin homology domain containing, family H (with MyTH4 domain) member 2 [Source:HGNC Symbol;Acc:HGNC:30506]	2	43637273	43767987
ENSG00000141542	1.76	3.02	2.18	6.11	5.69	7.62	-1.47629	1.59942e-19	2.33182e-18	RAB40B	NM_006822	10966	RAB40B, member RAS oncogene family [Source:HGNC Symbol;Acc:HGNC:18284]	17	82654973	82698728
ENSG00000163590	0.3	0.46	0.86	2.43	1.71	2.2	-1.86133	1.80102e-19	2.6232e-18	PPM1L		151742	protein phosphatase, Mg2+/Mn2+ dependent, 1L [Source:HGNC Symbol;Acc:HGNC:16381]	3	160755602	161078907
ENSG00000159110	19.75	31.48	29.67	16.54	13.93	15.89	1.03296	1.91411e-19	2.78275e-18	IFNAR2	NM_000874	3455	interferon (alpha, beta and omega) receptor 2 [Source:HGNC Symbol;Acc:HGNC:5433]	21	33229901	33265675
ENSG00000168993	2.1	2.65	2.62	0.58	0.27	0.67	2.2188	1.91425e-19	2.78275e-18	CPLX1	NM_006651	10815	complexin 1 [Source:HGNC Symbol;Acc:HGNC:2309]	4	784957	826198
ENSG00000176406	1.37	2.47	2.8	0.85	0.75	0.9	1.49495	1.95874e-19	2.8447e-18	RIMS2	NM_001100117	9699	regulating synaptic membrane exocytosis 2 [Source:HGNC Symbol;Acc:HGNC:17283]	8	103500748	104256094
ENSG00000152193	2.11	3.4	3.74	7.79	6.83	8.98	-1.2106	1.97731e-19	2.8689e-18	RNF219	NM_024546	79596	ring finger protein 219 [Source:HGNC Symbol;Acc:HGNC:20308]	13	78614291	78659179
ENSG00000166949	49.47	86.62	80.15	38.6	33.21	45.27	1.02446	1.98667e-19	2.87972e-18	SMAD3		4088	SMAD family member 3 [Source:HGNC Symbol;Acc:HGNC:6769]	15	67063763	67195195
ENSG00000117791	2.7	3.24	2.35	7.73	7.07	9.47	-1.61611	2.00429e-19	2.90247e-18	MARC2		54996	mitochondrial amidoxime reducing component 2 [Source:HGNC Symbol;Acc:HGNC:26064]	1	220748225	220784815
ENSG00000050555	2.6	5.32	3.53	1.37	0.94	0.9	1.89957	2.01822e-19	2.91984e-18	LAMC3	NM_006059	10319	laminin, gamma 3 [Source:HGNC Symbol;Acc:HGNC:6494]	9	131009082	131094473
ENSG00000136147	1.4	2.08	2.12	5.92	5.42	6.85	-1.74709	2.04411e-19	2.95447e-18	PHF11		51131	PHD finger protein 11 [Source:HGNC Symbol;Acc:HGNC:17024]	13	49495610	49528987
ENSG00000178445	74.1	122.52	105.82	53.96	36.71	63.3	1.12528	2.09699e-19	3.028e-18	GLDC	NM_000170	2731	glycine dehydrogenase (decarboxylating) [Source:HGNC Symbol;Acc:HGNC:4313]	9	6532464	6645650
ENSG00000183049	3.99	7.37	6.86	14.78	10.23	14.47	-1.01097	2.18041e-19	3.14545e-18	CAMK1D	NM_153498	57118	calcium/calmodulin-dependent protein kinase ID [Source:HGNC Symbol;Acc:HGNC:19341]	10	12349482	12835545
ENSG00000117122	9.89	12.79	13.17	35.45	26.67	34.52	-1.27909	2.29549e-19	3.3083e-18	MFAP2	NM_001135247	4237	microfibrillar-associated protein 2 [Source:HGNC Symbol;Acc:HGNC:7033]	1	16974502	16980835
ENSG00000119630	3.49	5.35	4.64	1.94	1.23	1.8	1.6472	2.33285e-19	3.35895e-18	PGF	NM_002632	5228	placental growth factor [Source:HGNC Symbol;Acc:HGNC:8893]	14	74941834	74955784
ENSG00000150630	2.6	4.33	4.12	1.34	0.97	1.7	1.61849	2.36571e-19	3.40302e-18	VEGFC	NM_005429	7424	vascular endothelial growth factor C [Source:HGNC Symbol;Acc:HGNC:12682]	4	176683538	176792727
ENSG00000176945	1.88	3.32	2.97	16.63	12.99	10.48	-2.11753	2.56929e-19	3.69234e-18	MUC20	NM_001282506	200958	mucin 20, cell surface associated [Source:HGNC Symbol;Acc:HGNC:23282]	3	195720882	195741123
ENSG00000197712	12.42	19.65	17.81	9.09	6.37	6.91	1.25538	2.63429e-19	3.78215e-18	FAM114A1		92689	family with sequence similarity 114, member A1 [Source:HGNC Symbol;Acc:HGNC:25087]	4	38867677	38945739
ENSG00000102699	7.65	14.87	13.15	28.06	21.23	32.34	-1.05551	2.79813e-19	4.01358e-18	PARP4	NM_006437	143	poly (ADP-ribose) polymerase family, member 4 [Source:HGNC Symbol;Acc:HGNC:271]	13	24420926	24512810
ENSG00000136928	4.61	8.07	6.32	2.68	2.01	1.86	1.64891	2.93955e-19	4.21243e-18	GABBR2	NM_005458	9568	gamma-aminobutyric acid (GABA) B receptor, 2 [Source:HGNC Symbol;Acc:HGNC:4507]	9	98288109	98709197
ENSG00000224940	0.69	1.14	1.02	0.17	0.2	0.24	2.60578	2.95032e-19	4.22386e-18	PRRT4	NM_001114726	401399	proline-rich transmembrane protein 4 [Source:HGNC Symbol;Acc:HGNC:37280]	7	128350325	128361685
ENSG00000185818	4.2	6.37	7.18	3.49	2.56	3.58	1.04137	2.9566e-19	4.22884e-18	NAT8L		339983	N-acetyltransferase 8-like (GCN5-related, putative) [Source:HGNC Symbol;Acc:HGNC:26742]	4	2059512	2069089
ENSG00000146242	8.21	13.97	12.44	6.55	4.62	7.32	1.04756	2.99665e-19	4.27995e-18	TPBG		7162	trophoblast glycoprotein [Source:HGNC Symbol;Acc:HGNC:12004]	6	82363206	82370828
ENSG00000182985	12.93	22.1	17.66	39.25	27.96	40.08	-1.03061	2.99801e-19	4.27995e-18	CADM1		23705	cell adhesion molecule 1 [Source:HGNC Symbol;Acc:HGNC:5951]	11	115169218	115504957
ENSG00000261787	3.18	5.58	5.32	1.49	1.96	2.08	1.66499	3.00418e-19	4.28471e-18	TCF24	NM_001193502	100129654	transcription factor 24 [Source:HGNC Symbol;Acc:HGNC:32275]	8	66946501	66962590
ENSG00000149809	26.96	33.16	35.62	94.68	60.37	85.12	-1.19204	3.08665e-19	4.39818e-18	TM7SF2		7108	transmembrane 7 superfamily member 2 [Source:HGNC Symbol;Acc:HGNC:11863]	11	65111845	65116384
ENSG00000213949	6.83	10.78	9.28	4.5	3.54	3.62	1.23466	3.09496e-19	4.40587e-18	ITGA1	NM_181501	3672	integrin, alpha 1 [Source:HGNC Symbol;Acc:HGNC:6134]	5	52787896	52959210
ENSG00000057704	17.23	26.98	24.91	57.09	41.57	53.34	-1.02964	3.10356e-19	4.41395e-18	TMCC3	NM_020698	57458	transmembrane and coiled-coil domain family 3 [Source:HGNC Symbol;Acc:HGNC:29199]	12	94567124	94650562
ENSG00000165240	2.07	3.48	4.04	8.59	6.24	8.31	-1.18215	3.36789e-19	4.78538e-18	ATP7A	NM_000052	538	ATPase, Cu++ transporting, alpha polypeptide [Source:HGNC Symbol;Acc:HGNC:869]	X	77910656	78050395
ENSG00000164393	0.1	0.12	0.13	0.74	0.73	0.76	-2.48651	3.46887e-19	4.92423e-18	ADGRF2		222611	adhesion G protein-coupled receptor F2 [Source:HGNC Symbol;Acc:HGNC:18991]	6	47656436	47697797
ENSG00000121741	12.47	21.1	22.57	41.83	30.28	48.46	-1.00488	3.48681e-19	4.94505e-18	ZMYM2		7750	zinc finger, MYM-type 2 [Source:HGNC Symbol;Acc:HGNC:12989]	13	19958670	20091829
ENSG00000122729	20.6	36.1	33.15	17.41	12.52	19.73	1.00283	3.54496e-19	5.0228e-18	ACO1		48	aconitase 1, soluble [Source:HGNC Symbol;Acc:HGNC:117]	9	32384603	32454769
ENSG00000104870	6.07	8.1	7.74	24.98	16.07	21.81	-1.40834	3.56204e-19	5.04227e-18	FCGRT		2217	Fc fragment of IgG, receptor, transporter, alpha [Source:HGNC Symbol;Acc:HGNC:3621]	19	49506816	49526333
ENSG00000104299	6.28	9.45	10.11	22.68	15.4	25.31	-1.11783	3.64037e-19	5.14833e-18	INTS9		55756	integrator complex subunit 9 [Source:HGNC Symbol;Acc:HGNC:25592]	8	28767661	28890242
ENSG00000183454	1.97	3.44	4	0.73	0.45	1.03	1.99936	3.67431e-19	5.19147e-18	GRIN2A	NM_000833	2903	glutamate receptor, ionotropic, N-methyl D-aspartate 2A [Source:HGNC Symbol;Acc:HGNC:4585]	16	9753404	10182754
ENSG00000082212	33.57	56.79	49.62	23.19	20.31	25.71	1.04293	3.89527e-19	5.49852e-18	ME2	NM_002396	4200	malic enzyme 2, NAD(+)-dependent, mitochondrial [Source:HGNC Symbol;Acc:HGNC:6984]	18	50879049	50954257
ENSG00000007376	28.84	46.06	37.95	18.17	11.1	20.92	1.34824	4.17504e-19	5.88794e-18	RPUSD1		113000	RNA pseudouridylate synthase domain containing 1 [Source:HGNC Symbol;Acc:HGNC:14173]	16	784974	788397
ENSG00000174871	0.66	0.67	1.79	5.19	4.13	4.32	-2.30639	4.45616e-19	6.27853e-18	CNIH2		254263	cornichon family AMPA receptor auxiliary protein 2 [Source:HGNC Symbol;Acc:HGNC:28744]	11	66278190	66285301
ENSG00000174963	1.61	1.79	2.58	9.02	6.17	7.54	-1.82739	4.58241e-19	6.45039e-18	ZIC4	NM_032153	84107	Zic family member 4 [Source:HGNC Symbol;Acc:HGNC:20393]	3	147386046	147406860
ENSG00000075035	13.91	23.32	18.22	10.49	7.83	10.05	1.44083	4.68265e-19	6.58536e-18	WSCD2	NM_014653	9671	WSC domain containing 2 [Source:HGNC Symbol;Acc:HGNC:29117]	12	108129471	108250537
ENSG00000147231	1.95	3.41	2.59	1.43	0.89	1.29	1.53483	4.70851e-19	6.61557e-18	CXorf57	NM_018015	55086	chromosome X open reading frame 57 [Source:HGNC Symbol;Acc:HGNC:25486]	X	106611930	106679442
ENSG00000128595	134.26	219.49	191.35	100.34	78.08	111.97	1.01476	4.78367e-19	6.71492e-18	CALU	NM_001199673	813	calumenin [Source:HGNC Symbol;Acc:HGNC:1458]	7	128739292	128771807
ENSG00000184216	103.47	174.06	160.07	87.99	57.4	92.78	1.05176	4.82025e-19	6.75999e-18	IRAK1	NM_001569	3654	interleukin-1 receptor-associated kinase 1 [Source:HGNC Symbol;Acc:HGNC:6112]	X	154010500	154019980
ENSG00000157350	9.29	16.63	14.1	7.62	5.18	5.73	1.09012	5.1744e-19	7.24992e-18	ST3GAL2		6483	ST3 beta-galactoside alpha-2,3-sialyltransferase 2 [Source:HGNC Symbol;Acc:HGNC:10863]	16	70375978	70439237
ENSG00000185122	88.23	143.67	128.72	68.33	44.12	80.18	1.05133	5.28476e-19	7.39769e-18	HSF1		3297	heat shock transcription factor 1 [Source:HGNC Symbol;Acc:HGNC:5224]	8	144291591	144314722
ENSG00000279753	141.92	216.51	153.28	76.91	47.47	77.46	1.53533	5.81826e-19	8.13695e-18					19	1038727	1039064
ENSG00000165458	140.49	238.43	233.6	125.53	81.39	138.54	1.04295	6.12782e-19	8.56194e-18	INPPL1		3636	inositol polyphosphate phosphatase-like 1 [Source:HGNC Symbol;Acc:HGNC:6080]	11	72223701	72239105
ENSG00000135905	0.27	0.53	0.48	1.59	1.15	1.98	-2.05187	6.27132e-19	8.75434e-18	DOCK10	NM_001290263	55619	dedicator of cytokinesis 10 [Source:HGNC Symbol;Acc:HGNC:23479]	2	224765090	225042445
ENSG00000161638	1.94	3.4	2.78	8.81	6.42	9.21	-1.37224	6.33297e-19	8.83225e-18	ITGA5		3678	integrin, alpha 5 (fibronectin receptor, alpha polypeptide) [Source:HGNC Symbol;Acc:HGNC:6141]	12	54395261	54419460
ENSG00000212719	3.54	6.05	5.1	2.51	1.67	2.99	1.41596	6.46955e-19	9.01441e-18	C17orf51		339263	chromosome 17 open reading frame 51 [Source:HGNC Symbol;Acc:HGNC:27904]	17	21524790	21574458
ENSG00000139182	8.88	15.87	13.77	31.66	20.25	31.54	-1.04923	6.57942e-19	9.15904e-18	CLSTN3		9746	calsyntenin 3 [Source:HGNC Symbol;Acc:HGNC:18371]	12	7129698	7158945
ENSG00000172572	0.04	0.08	0.04	0.77	0.6	0.42	-3.57046	6.67436e-19	9.28265e-18	PDE3A	NM_001244683	5139	phosphodiesterase 3A, cGMP-inhibited [Source:HGNC Symbol;Acc:HGNC:8778]	12	20369245	20684381
ENSG00000140968	6.2	7.65	6.02	2.46	2.11	3.68	1.59334	7.49067e-19	1.03988e-17	IRF8	NM_002163	3394	interferon regulatory factor 8 [Source:HGNC Symbol;Acc:HGNC:5358]	16	85898803	85922609
ENSG00000196549	3.66	7.4	6.19	2.21	1.47	2.73	1.52012	7.64163e-19	1.05986e-17	MME		4311	membrane metallo-endopeptidase [Source:HGNC Symbol;Acc:HGNC:7154]	3	155024124	155183729
ENSG00000107282	2.85	5.41	6.57	1.68	1.02	2.46	1.7293	7.82067e-19	1.0837e-17	APBA1		320	amyloid beta (A4) precursor protein-binding, family A, member 1 [Source:HGNC Symbol;Acc:HGNC:578]	9	69427530	69672306
ENSG00000170382	1.96	3.47	3.55	10.93	7.33	8.06	-1.4235	7.85503e-19	1.08747e-17	LRRN2		10446	leucine rich repeat neuronal 2 [Source:HGNC Symbol;Acc:HGNC:16914]	1	204617170	204685733
ENSG00000154645	1.25	2.65	3.26	7.33	5.99	7.38	-1.5154	8.01127e-19	1.10808e-17	CHODL		140578	chondrolectin [Source:HGNC Symbol;Acc:HGNC:17807]	21	17901263	18267373
ENSG00000065029	4.67	8.87	7.78	20.58	12.95	18.69	-1.20293	8.10654e-19	1.12023e-17	ZNF76		7629	zinc finger protein 76 [Source:HGNC Symbol;Acc:HGNC:13149]	6	35258909	35295985
ENSG00000116661	2.48	3.66	1.95	13	9.92	12.42	-2.03122	8.36146e-19	1.1544e-17	FBXO2	NM_012168	26232	F-box protein 2 [Source:HGNC Symbol;Acc:HGNC:13581]	1	11648367	11655785
ENSG00000175183	46.07	54.71	60.18	28.35	21.52	28.51	1.20167	8.38777e-19	1.15698e-17	CSRP2	NM_001300965	1466	cysteine and glycine-rich protein 2 [Source:HGNC Symbol;Acc:HGNC:2470]	12	76858715	76879060
ENSG00000116209	59.17	69.26	70	172.25	121.65	158.93	-1.14784	8.85401e-19	1.22017e-17	TMEM59	NM_004872	9528	transmembrane protein 59 [Source:HGNC Symbol;Acc:HGNC:1239]	1	54026681	54053504
ENSG00000244405	14.87	21.91	21.91	8.92	6.58	13.21	1.3199	8.91804e-19	1.22788e-17	ETV5	NM_004454	2119	ets variant 5 [Source:HGNC Symbol;Acc:HGNC:3494]	3	186046308	186110318
ENSG00000140284	0.4	0.65	0.51	2.38	2.35	3.48	-1.91502	9.17864e-19	1.26146e-17	SLC27A2	NM_003645	11001	solute carrier family 27 (fatty acid transporter), member 2 [Source:HGNC Symbol;Acc:HGNC:10996]	15	50182196	50236395
ENSG00000115468	52.9	90.35	90.67	42.16	30.6	52.03	1.07354	9.57988e-19	1.3154e-17	EFHD1	NM_001243252	80303	EF-hand domain family, member D1 [Source:HGNC Symbol;Acc:HGNC:29556]	2	232606057	232682781
ENSG00000270002	0.52	0.66	0.59	0.08	0.06	0.08	3.20833	9.85613e-19	1.35211e-17					10	85644073	85648066
ENSG00000181982	6.49	11.19	9.78	4.72	3.69	4.12	1.16126	1.00438e-18	1.37661e-17	CCDC149	NM_001130726	91050	coiled-coil domain containing 149 [Source:HGNC Symbol;Acc:HGNC:25405]	4	24806117	24980204
ENSG00000075213	34.5	52.19	52.49	23	17.59	24.03	1.13136	1.01563e-18	1.39076e-17	SEMA3A	NM_006080	10371	sema domain, immunoglobulin domain (Ig), short basic domain, secreted, (semaphorin) 3A [Source:HGNC Symbol;Acc:HGNC:10723]	7	83955777	84492724
ENSG00000143867	0.88	0.8	0.99	0.12	0.08	0.17	3.20598	1.04279e-18	1.42666e-17	OSR1	NM_145260	130497	odd-skipped related transciption factor 1 [Source:HGNC Symbol;Acc:HGNC:8111]	2	19351485	19358653
ENSG00000122786	186.82	343.43	291.48	106.86	84.66	141.73	1.18392	1.0952e-18	1.497e-17	CALD1		800	caldesmon 1 [Source:HGNC Symbol;Acc:HGNC:1441]	7	134744252	134970728
ENSG00000154917	22.5	27.71	29.72	57.12	39.72	51.44	-1.0066	1.12952e-18	1.54253e-17	RAB6B	NM_016577	51560	RAB6B, member RAS oncogene family [Source:HGNC Symbol;Acc:HGNC:14902]	3	133824239	133895836
ENSG00000104691	4.64	5.78	4.42	13.73	10.05	15.9	-1.44577	1.15574e-18	1.57691e-17	UBXN8		7993	UBX domain protein 8 [Source:HGNC Symbol;Acc:HGNC:30307]	8	30732247	30767006
ENSG00000131711	9.16	16.52	22.01	4.24	2.94	6.57	1.98386	1.33297e-18	1.81708e-17	MAP1B		4131	microtubule-associated protein 1B [Source:HGNC Symbol;Acc:HGNC:6836]	5	72107234	72209570
ENSG00000159173	0.21	0.26	0.24	1.17	0.83	1.07	-1.84017	1.36985e-18	1.86567e-17	TNNI1	NM_003281	7135	troponin I type 1 (skeletal, slow) [Source:HGNC Symbol;Acc:HGNC:11945]	1	201403768	201429866
ENSG00000140807	0.04	0.1	0.01	0.29	0.22	0.23	-3.74362	1.37759e-18	1.87451e-17	NKD1	NM_033119	85407	naked cuticle homolog 1 (Drosophila) [Source:HGNC Symbol;Acc:HGNC:17045]	16	50548330	50640739
ENSG00000005059	13.3	14.38	12.84	5.85	5.03	8.24	1.34719	1.39192e-18	1.89231e-17	CCDC109B	NM_017918	55013	coiled-coil domain containing 109B [Source:HGNC Symbol;Acc:HGNC:26076]	4	109560205	109688726
ENSG00000116133	416.46	686.98	584.41	315.71	211.08	319.97	1.15762	1.49061e-18	2.02466e-17	DHCR24	NM_014762	1718	24-dehydrocholesterol reductase [Source:HGNC Symbol;Acc:HGNC:2859]	1	54849633	54887218
ENSG00000165474	21.46	37.79	31.01	13.38	11.57	18.21	1.22668	1.50293e-18	2.03956e-17	GJB2	NM_004004	2706	gap junction protein, beta 2, 26kDa [Source:HGNC Symbol;Acc:HGNC:4284]	13	20187470	20192898
ENSG00000179010	230	382.54	341.07	175.23	150.05	196.5	1.01847	1.54759e-18	2.09828e-17	MRFAP1	NM_001272054	93621	Morf4 family associated protein 1 [Source:HGNC Symbol;Acc:HGNC:24549]	4	6640091	6642745
ENSG00000138623	8.69	13.82	12.57	4.47	3.03	7.02	1.55241	1.57766e-18	2.13713e-17	SEMA7A	NM_003612	8482	semaphorin 7A, GPI membrane anchor (John Milton Hagen blood group) [Source:HGNC Symbol;Acc:HGNC:10741]	15	74409289	74434467
ENSG00000230099	0.34	0.45	0.25	8.01	5.21	4.12	-3.85094	1.58981e-18	2.15166e-17	TRBV5-4			T cell receptor beta variable 5-4 [Source:HGNC Symbol;Acc:HGNC:12221]	7	142462916	142463581
ENSG00000130766	6.78	11.67	9.88	4.69	3.19	5.7	1.23512	1.65835e-18	2.2424e-17	SESN2	NM_031459	83667	sestrin 2 [Source:HGNC Symbol;Acc:HGNC:20746]	1	28259527	28282491
ENSG00000145604	20.4	30.79	26.72	58.55	42.66	53.81	-1.03179	1.66503e-18	2.24942e-17	SKP2	NM_032637	6502	S-phase kinase-associated protein 2, E3 ubiquitin protein ligase [Source:HGNC Symbol;Acc:HGNC:10901]	5	36151989	36184319
ENSG00000163510	5.46	9.53	9.81	18.97	16.15	20.62	-1.05693	1.68807e-18	2.27852e-17	CWC22	NM_020943	57703	CWC22 spliceosome-associated protein [Source:HGNC Symbol;Acc:HGNC:29322]	2	179944876	180007113
ENSG00000168961	1.36	2.69	2.48	11.59	8.57	9.04	-1.74914	1.81401e-18	2.44632e-17	LGALS9	NM_009587	3965	lectin, galactoside-binding, soluble, 9 [Source:HGNC Symbol;Acc:HGNC:6570]	17	27629798	27649560
ENSG00000136542	0.01	0.03	0.03	0.28	0.22	0.28	-3.2169	1.90185e-18	2.55591e-17	GALNT5	NM_014568	11227	polypeptide N-acetylgalactosaminyltransferase 5 [Source:HGNC Symbol;Acc:HGNC:4127]	2	157257598	157314211
ENSG00000182272	5.25	8.1	6.83	17.21	13.68	18.18	-1.12065	1.90204e-18	2.55591e-17	B4GALNT4		338707	beta-1,4-N-acetyl-galactosaminyl transferase 4 [Source:HGNC Symbol;Acc:HGNC:26315]	11	369796	382116
ENSG00000157551	0.38	0.94	0.65	3.12	1.7	2.01	-2.06723	2.15184e-18	2.88901e-17	KCNJ15		3772	potassium channel, inwardly rectifying subfamily J, member 15 [Source:HGNC Symbol;Acc:HGNC:6261]	21	38157034	38307357
ENSG00000226137	5.05	7.7	7.49	17.1	12.15	16.17	-1.00345	2.15824e-18	2.89503e-17	BAIAP2-AS1		440465	BAIAP2 antisense RNA 1 (head to head) [Source:HGNC Symbol;Acc:HGNC:44342]	17	81029130	81034881
ENSG00000145794	6.05	9.34	8.98	1.84	0.7	2.07	2.11877	2.18072e-18	2.92259e-17	MEGF10	NM_001256545	84466	multiple EGF-like-domains 10 [Source:HGNC Symbol;Acc:HGNC:29634]	5	127290831	127465737
ENSG00000164930	34.79	60.98	47.96	26.7	18.85	30.99	1.013	2.20647e-18	2.95448e-17	FZD6	NM_001164615	8323	frizzled class receptor 6 [Source:HGNC Symbol;Acc:HGNC:4044]	8	103298433	103332866
ENSG00000166923	2	3.75	3.14	0.73	0.62	1.23	1.87514	2.46546e-18	3.29835e-17	GREM1	NM_013372	26585	gremlin 1, DAN family BMP antagonist [Source:HGNC Symbol;Acc:HGNC:2001]	15	32717974	32745107
ENSG00000121897	7.54	11.69	10.9	4.67	3.83	5.31	1.32546	2.58982e-18	3.46165e-17	LIAS	NM_194451	11019	lipoic acid synthetase [Source:HGNC Symbol;Acc:HGNC:16429]	4	39459000	39477653
ENSG00000182796	0.99	1.43	1.44	4.23	2.99	4.42	-1.45175	2.70754e-18	3.6158e-17	TMEM198B		440104	transmembrane protein 198B, pseudogene [Source:HGNC Symbol;Acc:HGNC:43629]	12	55829745	55836246
ENSG00000240303	4.51	9.13	6.8	15.85	11.05	17.4	-1.04179	2.75077e-18	3.67029e-17	ACAD11		84129	acyl-CoA dehydrogenase family, member 11 [Source:HGNC Symbol;Acc:HGNC:30211]	3	132558138	132660723
ENSG00000162104	14.31	21.07	22.08	12.42	7.61	12.96	1.13824	2.8995e-18	3.86191e-17	ADCY9		115	adenylate cyclase 9 [Source:HGNC Symbol;Acc:HGNC:240]	16	3953387	4116185
ENSG00000236088	2.96	5.07	5.01	12.45	10.98	12.37	-1.38881	2.93273e-18	3.90272e-17	COX10-AS1		100874058	COX10 antisense RNA 1 [Source:HGNC Symbol;Acc:HGNC:38873]	17	13756478	14069495
ENSG00000172728	3.39	4.7	5.03	12.36	8.49	13.11	-1.16867	2.97523e-18	3.9558e-17	FUT10	NM_032664	84750	fucosyltransferase 10 (alpha (1,3) fucosyltransferase) [Source:HGNC Symbol;Acc:HGNC:19234]	8	33370824	33473422
ENSG00000138795	6.81	11.22	10.82	2.75	2.35	4.57	1.62358	3.00986e-18	3.99833e-17	LEF1	NM_016269	51176	lymphoid enhancer-binding factor 1 [Source:HGNC Symbol;Acc:HGNC:6551]	4	108047545	108168956
ENSG00000165887	8.8	12.3	9.64	3.68	2.64	2.64	1.88454	3.43641e-18	4.56095e-17	ANKRD2		26287	ankyrin repeat domain 2 (stretch responsive muscle) [Source:HGNC Symbol;Acc:HGNC:495]	10	97572499	97583884
ENSG00000109107	0.62	1.53	1.82	5.98	3.42	6.66	-1.97785	3.49962e-18	4.64077e-17	ALDOC		230	aldolase C, fructose-bisphosphate [Source:HGNC Symbol;Acc:HGNC:418]	17	28573115	28577264
ENSG00000168811	0.92	1.26	1.14	4.98	4.04	4.76	-1.93932	3.52007e-18	4.66379e-17	IL12A	NM_000882	3592	interleukin 12A [Source:HGNC Symbol;Acc:HGNC:5969]	3	159988750	159996019
ENSG00000113742	20.46	35.7	38.65	14.26	9.14	19.23	1.1669	3.55635e-18	4.70773e-17	CPEB4	NM_030627	80315	cytoplasmic polyadenylation element binding protein 4 [Source:HGNC Symbol;Acc:HGNC:21747]	5	173888280	173961976
ENSG00000128422	8.81	10.45	9.11	29.55	22.23	36.05	-1.40292	3.68868e-18	4.87862e-17	KRT17	NM_000422	3872	keratin 17, type I [Source:HGNC Symbol;Acc:HGNC:6427]	17	41619437	41624842
ENSG00000092929	1.83	2.1	1.67	4.45	3.86	6.5	-1.73476	3.74907e-18	4.95415e-17	UNC13D		201294	unc-13 homolog D (C. elegans) [Source:HGNC Symbol;Acc:HGNC:23147]	17	75827225	75844717
ENSG00000176533	0.09	0.15	0.12	0.7	0.78	0.84	-2.29463	3.78889e-18	5.0024e-17	GNG7	NM_052847	2788	guanine nucleotide binding protein (G protein), gamma 7 [Source:HGNC Symbol;Acc:HGNC:4410]	19	2511219	2702709
ENSG00000072954	5.44	7.53	6.72	2.84	1.79	3.97	1.58245	3.8524e-18	5.0818e-17	TMEM38A	NM_024074	79041	transmembrane protein 38A [Source:HGNC Symbol;Acc:HGNC:28462]	19	16661127	16690029
ENSG00000169740	3.12	3.53	3.44	12.21	9.72	12.37	-1.57939	3.9616e-18	5.2213e-17	ZNF32	NM_006973	7580	zinc finger protein 32 [Source:HGNC Symbol;Acc:HGNC:13095]	10	43643859	43648856
ENSG00000253710	2.27	3.96	4.14	8.93	7.44	10.36	-1.23321	4.14665e-18	5.46041e-17	ALG11		440138	ALG11, alpha-1,2-mannosyltransferase [Source:HGNC Symbol;Acc:HGNC:32456]	13	52012398	52029664
ENSG00000110841	391.04	733.7	788.58	300.68	220.91	380.98	1.24861	4.329e-18	5.69558e-17	PPFIBP1		8496	PTPRF interacting protein, binding protein 1 (liprin beta 1) [Source:HGNC Symbol;Acc:HGNC:9249]	12	27523431	27695564
ENSG00000102786	5.25	9.57	8.64	18.53	15	21.13	-1.06812	4.33844e-18	5.70302e-17	INTS6		26512	integrator complex subunit 6 [Source:HGNC Symbol;Acc:HGNC:14879]	13	51354077	51454264
ENSG00000091129	50.36	89.13	72.52	24.12	16.36	34.07	1.44354	4.37204e-18	5.74221e-17	NRCAM		4897	neuronal cell adhesion molecule [Source:HGNC Symbol;Acc:HGNC:7994]	7	108147623	108456717
ENSG00000036530	0.06	0.07	0.06	0.4	0.33	0.63	-2.93965	4.71748e-18	6.19051e-17	CYP46A1		10858	cytochrome P450, family 46, subfamily A, polypeptide 1 [Source:HGNC Symbol;Acc:HGNC:2641]	14	99684304	99727301
ENSG00000261236	52.25	82.72	79.54	45.42	29.5	48.8	1.00958	4.77413e-18	6.25942e-17	BOP1	NM_015201	23246	block of proliferation 1 [Source:HGNC Symbol;Acc:HGNC:15519]	8	144262102	144291370
ENSG00000187486	0.4	0.52	0.5	1.66	1.53	1.5	-2.03459	5.15965e-18	6.75901e-17	KCNJ11	NM_000525	3767	potassium channel, inwardly rectifying subfamily J, member 11 [Source:HGNC Symbol;Acc:HGNC:6257]	11	17385859	17389331
ENSG00000148600	0.67	1.16	0.87	3.25	2.32	4.06	-1.59907	5.1773e-18	6.77626e-17	CDHR1	NM_033100	92211	cadherin-related family member 1 [Source:HGNC Symbol;Acc:HGNC:14550]	10	84194635	84219621
ENSG00000180902	2.48	5.16	3.99	11.69	7.11	10.84	-1.27718	5.58882e-18	7.30853e-17	D2HGDH	NM_152783	728294	D-2-hydroxyglutarate dehydrogenase [Source:HGNC Symbol;Acc:HGNC:28358]	2	241734579	241768816
ENSG00000243232	1.98	4.03	2.79	1.66	1.26	0.88	1.55413	5.66916e-18	7.40717e-17	PCDHAC2	NM_018899	56134	protocadherin alpha subfamily C, 2 [Source:HGNC Symbol;Acc:HGNC:8677]	5	140966235	141012344
ENSG00000134897	0.69	1.03	1.52	3.48	2.98	3.93	-1.6748	6.0498e-18	7.89768e-17	BIVM	NM_017693	54841	basic, immunoglobulin-like variable motif containing [Source:HGNC Symbol;Acc:HGNC:16034]	13	102799049	102841535
ENSG00000081059	4.27	7.4	7.7	3.82	2.09	3.66	1.28493	6.24019e-18	8.13919e-17	TCF7	NM_003202	6932	transcription factor 7 (T-cell specific, HMG-box) [Source:HGNC Symbol;Acc:HGNC:11639]	5	134114711	134151865
ENSG00000170745	1.06	1.88	1.52	0.39	0.28	0.66	2.0904	6.54343e-18	8.52734e-17	KCNS3	NM_001282428	3790	potassium voltage-gated channel, modifier subfamily S, member 3 [Source:HGNC Symbol;Acc:HGNC:6302]	2	17877847	18361616
ENSG00000126561	2.88	3.99	5.38	1.83	1.16	2.56	1.39631	7.11173e-18	9.25199e-17	STAT5A	NM_003152	6776	signal transducer and activator of transcription 5A [Source:HGNC Symbol;Acc:HGNC:11366]	17	42287547	42311943
ENSG00000136244	8.54	8.3	8.8	1.87	1.51	2.41	2.41853	7.1865e-18	9.34122e-17	IL6		3569	interleukin 6 [Source:HGNC Symbol;Acc:HGNC:6018]	7	22725884	22732002
ENSG00000204610	0.16	0.22	0.29	1.37	1.19	1.8	-2.45756	7.47225e-18	9.69595e-17	TRIM15	NM_033229	89870	tripartite motif containing 15 [Source:HGNC Symbol;Acc:HGNC:16284]	6	30163206	30172696
ENSG00000182197	59.82	103.92	99.26	51.08	32.78	60.01	1.03794	7.73326e-18	1.0026e-16	EXT1	NM_000127	2131	exostosin glycosyltransferase 1 [Source:HGNC Symbol;Acc:HGNC:3512]	8	117794490	118111853
ENSG00000143061	16.38	27.69	29.31	13.38	9.75	15.46	1.02907	7.9012e-18	1.0235e-16	IGSF3	NM_001007237	3321	immunoglobulin superfamily, member 3 [Source:HGNC Symbol;Acc:HGNC:5950]	1	116574399	116667755
ENSG00000162783	8.36	13.9	11.96	5.34	4.18	7.28	1.20147	7.92337e-18	1.02549e-16	IER5	NM_016545	51278	immediate early response 5 [Source:HGNC Symbol;Acc:HGNC:5393]	1	181088712	181092899
ENSG00000166033	1.94	3.03	2.19	0.75	0.54	0.54	2.1051	8.38035e-18	1.08371e-16	HTRA1	NM_002775	5654	HtrA serine peptidase 1 [Source:HGNC Symbol;Acc:HGNC:9476]	10	122461525	122514908
ENSG00000109321	12.54	16.54	13.04	4.91	3.88	6.34	1.69079	8.49977e-18	1.09821e-16	AREG	NM_001657	374	amphiregulin [Source:HGNC Symbol;Acc:HGNC:651]	4	74445134	74455009
ENSG00000011677	0.02	0.06	0.05	0.53	0.42	0.6	-3.31961	8.70753e-18	1.12409e-16	GABRA3	NM_000808	2556	gamma-aminobutyric acid (GABA) A receptor, alpha 3 [Source:HGNC Symbol;Acc:HGNC:4077]	X	152166234	152451358
ENSG00000171298	4.72	7.66	6.51	21.44	12.73	18.07	-1.30963	8.95376e-18	1.15489e-16	GAA		2548	glucosidase, alpha; acid [Source:HGNC Symbol;Acc:HGNC:4065]	17	80101556	80119879
ENSG00000137672	0.09	0.13	0.16	1.02	0.73	1.85	-2.84327	9.5387e-18	1.22929e-16	TRPC6	NM_004621	7225	transient receptor potential cation channel, subfamily C, member 6 [Source:HGNC Symbol;Acc:HGNC:12338]	11	101451564	101872562
ENSG00000138758	125.83	204.75	194.76	77.31	64.37	92.57	1.19622	9.56901e-18	1.23214e-16	SEPT11	NM_018243	55752	septin 11 [Source:HGNC Symbol;Acc:HGNC:25589]	4	76949703	77040384
ENSG00000138639	13.13	19.54	18.25	10.47	7.87	9.65	1.01969	9.73539e-18	1.2525e-16	ARHGAP24	NM_001025616	83478	Rho GTPase activating protein 24 [Source:HGNC Symbol;Acc:HGNC:25361]	4	85475114	86002670
ENSG00000186838	1.33	1.86	1.54	6.03	4.68	6.6	-1.73138	9.76396e-18	1.25511e-16		NM_182704	348303	selenoprotein V [Source:EntrezGene;Acc:348303]	19	39515113	39520686
ENSG00000119711	6.89	10.31	8.62	21.31	16.27	20.73	-1.05153	9.77323e-18	1.25523e-16	ALDH6A1	NM_005589	4329	aldehyde dehydrogenase 6 family, member A1 [Source:HGNC Symbol;Acc:HGNC:7179]	14	74056850	74084493
ENSG00000173212	4.61	7.5	8.12	2.69	2	3.86	1.41659	1.00027e-17	1.28361e-16	MAB21L3	NM_152367	126868	mab-21-like 3 (C. elegans) [Source:HGNC Symbol;Acc:HGNC:26787]	1	116111755	116135240
ENSG00000078081	4.45	8.8	8.48	2.01	1.62	3.64	1.68918	1.01122e-17	1.29656e-16	LAMP3	NM_014398	27074	lysosomal-associated membrane protein 3 [Source:HGNC Symbol;Acc:HGNC:14582]	3	183122213	183163839
ENSG00000124788	8.01	14.43	17.88	7.76	5.75	9.71	1.08544	1.04636e-17	1.34048e-16	ATXN1	NM_000332	6310	ataxin 1 [Source:HGNC Symbol;Acc:HGNC:10548]	6	16299112	16761491
ENSG00000234869	0.1	0.09	0.09	0.82	0.57	0.77	-2.6999	1.11158e-17	1.42162e-16					22	46541495	46548196
ENSG00000130881	5.78	7.1	8.28	17.4	10.85	17.47	-1.04134	1.1693e-17	1.49417e-16	LRP3		4037	low density lipoprotein receptor-related protein 3 [Source:HGNC Symbol;Acc:HGNC:6695]	19	33177603	33208867
ENSG00000164010	1.36	2.35	2.57	5.32	4.06	6.67	-1.25846	1.17318e-17	1.49786e-16	ERMAP		114625	erythroblast membrane-associated protein (Scianna blood group) [Source:HGNC Symbol;Acc:HGNC:15743]	1	42817124	42844989
ENSG00000175197	35.34	42.38	41.66	16.79	13.81	22.32	1.341	1.17435e-17	1.49809e-16	DDIT3		1649	DNA-damage-inducible transcript 3 [Source:HGNC Symbol;Acc:HGNC:2726]	12	57516588	57520517
ENSG00000124813	2.32	4.03	3.75	1.51	1.03	1.3	1.40624	1.1995e-17	1.52888e-16	RUNX2		860	runt-related transcription factor 2 [Source:HGNC Symbol;Acc:HGNC:10472]	6	45328157	45664349
ENSG00000151834	112.08	189.26	213.76	21.52	16.37	49.12	2.76442	1.20098e-17	1.52948e-16	GABRA2		2555	gamma-aminobutyric acid (GABA) A receptor, alpha 2 [Source:HGNC Symbol;Acc:HGNC:4076]	4	46248427	46475230
ENSG00000145703	3.72	5.34	6.61	11.25	8.02	15.18	-1.19122	1.28344e-17	1.63174e-16	IQGAP2	NM_006633	10788	IQ motif containing GTPase activating protein 2 [Source:HGNC Symbol;Acc:HGNC:6111]	5	76403249	76708132
ENSG00000165309	0.01	0.16	0.53	1.57	1.36	1.99	-3.16423	1.30716e-17	1.6605e-16	ARMC3	NM_173081	219681	armadillo repeat containing 3 [Source:HGNC Symbol;Acc:HGNC:30964]	10	22928024	23038523
ENSG00000172403	1.12	1.94	2.09	0.67	0.54	0.73	1.42346	1.37644e-17	1.74704e-16	SYNPO2	NM_001286754	171024	synaptopodin 2 [Source:HGNC Symbol;Acc:HGNC:17732]	4	118850688	119061247
ENSG00000033170	73.14	115.92	98.51	61.14	40.18	56.35	1.04629	1.38043e-17	1.75063e-16	FUT8	NM_178155	2530	fucosyltransferase 8 (alpha (1,6) fucosyltransferase) [Source:HGNC Symbol;Acc:HGNC:4019]	14	65410592	65744121
ENSG00000275896	2.98	2.56	2.92	26.94	20.65	14.47	-2.69066	1.39187e-17	1.76365e-16	PRSS2		5645	protease, serine, 2 (trypsin 2) [Source:HGNC Symbol;Acc:HGNC:9483]	7	142748662	142774564
ENSG00000103044	1.59	2.8	1.91	0.84	0.7	0.61	1.89736	1.39342e-17	1.76414e-16	HAS3	NM_001199280	3038	hyaluronan synthase 3 [Source:HGNC Symbol;Acc:HGNC:4820]	16	69105564	69118719
ENSG00000155761	0.41	0.46	0.58	1.98	1.49	1.75	-1.80831	1.40325e-17	1.7751e-16	SPAG17		200162	sperm associated antigen 17 [Source:HGNC Symbol;Acc:HGNC:26620]	1	117953861	118185223
ENSG00000100345	259.12	438.7	461.8	230.68	157.84	251.44	1.07176	1.60505e-17	2.02529e-16	MYH9	NM_002473	4627	myosin, heavy chain 9, non-muscle [Source:HGNC Symbol;Acc:HGNC:7579]	22	36281281	36388018
ENSG00000204839	1.77	2.7	3.35	6.58	4.43	7.33	-1.37391	1.61136e-17	2.03155e-16	MROH6	NM_001100878	642475	maestro heat-like repeat family member 6 [Source:HGNC Symbol;Acc:HGNC:27814]	8	143566187	143572971
ENSG00000126947	0.36	0.52	0.54	2.03	2.05	2.85	-2.11534	1.8041e-17	2.27075e-16	ARMCX1	NM_016608	51309	armadillo repeat containing, X-linked 1 [Source:HGNC Symbol;Acc:HGNC:18073]	X	101550531	101554700
ENSG00000152689	2.75	3.44	4.7	0.27	0.23	1.07	2.75366	1.8284e-17	2.29943e-16	RASGRP3	NM_170672	25780	RAS guanyl releasing protein 3 (calcium and DAG-regulated) [Source:HGNC Symbol;Acc:HGNC:14545]	2	33436324	33564750
ENSG00000172264	1.11	0.66	1.85	4.3	4.25	4.45	-2.39923	1.85307e-17	2.32851e-16	MACROD2	NM_080676	140733	MACRO domain containing 2 [Source:HGNC Symbol;Acc:HGNC:16126]	20	13995369	16053197
ENSG00000113790	2.99	4.92	5.27	8.8	7.6	10.59	-1.18067	1.98679e-17	2.4924e-16	EHHADH	NM_001966	1962	enoyl-CoA, hydratase/3-hydroxyacyl CoA dehydrogenase [Source:HGNC Symbol;Acc:HGNC:3247]	3	185190624	185281990
ENSG00000230487	1.43	1.6	1.48	4.25	2.38	5.91	-1.45202	1.9924e-17	2.49736e-16	PSMG3-AS1		114796	PSMG3 antisense RNA 1 (head to head) [Source:HGNC Symbol;Acc:HGNC:22230]	7	1570073	1589626
ENSG00000120053	56.01	77.79	76.78	38.44	28.88	49.5	1.00128	2.03975e-17	2.55459e-16	GOT1	NM_002079	2805	glutamic-oxaloacetic transaminase 1, soluble [Source:HGNC Symbol;Acc:HGNC:4432]	10	99396870	99430624
ENSG00000171195	3.11	6.32	5.51	0.57	0.78	1.48	2.47029	2.49138e-17	3.11592e-16	MUC7		4589	mucin 7, secreted [Source:HGNC Symbol;Acc:HGNC:7518]	4	70430492	70482997
ENSG00000266074	0.04	0.05	0.01	0.25	0.12	0.53	-3.44615	2.49208e-17	3.11592e-16	BAHCC1	NM_001291324	57597	BAH domain and coiled-coil containing 1 [Source:HGNC Symbol;Acc:HGNC:29279]	17	81395475	81466332
ENSG00000108984	2.77	4.11	3.36	11.19	7.12	13.74	-1.24529	2.70083e-17	3.37135e-16	MAP2K6	NM_002758	5608	mitogen-activated protein kinase kinase 6 [Source:HGNC Symbol;Acc:HGNC:6846]	17	69414698	69543331
ENSG00000085063	178.92	235.8	209.25	124.36	94.68	117.6	1.02923	2.73962e-17	3.41412e-16	CD59		966	CD59 molecule, complement regulatory protein [Source:HGNC Symbol;Acc:HGNC:1689]	11	33698261	33736445
ENSG00000181007	0.04	0.14	0.28	1.2	0.76	1.46	-2.91672	3.03348e-17	3.77411e-16	ZFP82		284406	ZFP82 zinc finger protein [Source:HGNC Symbol;Acc:HGNC:28682]	19	36383120	36418656
ENSG00000105329	7.49	13.83	14.6	4.77	3.54	7.53	1.36029	3.40568e-17	4.22673e-16	TGFB1		7040	transforming growth factor, beta 1 [Source:HGNC Symbol;Acc:HGNC:11766]	19	41301587	41353911
ENSG00000127990	20.96	34.08	30.82	13.48	14.22	12.67	1.23752	3.82182e-17	4.73542e-16	SGCE		8910	sarcoglycan, epsilon [Source:HGNC Symbol;Acc:HGNC:10808]	7	94585230	94656209
ENSG00000177694	1.87	4.11	3.39	8.28	6.43	7.1	-1.66252	3.8842e-17	4.80876e-16	NAALADL2		254827	N-acetylated alpha-linked acidic dipeptidase-like 2 [Source:HGNC Symbol;Acc:HGNC:23219]	3	174438573	175810552
ENSG00000136169	0.61	0.69	0.85	2.26	2.46	3.1	-1.73677	3.88797e-17	4.80949e-16	SETDB2	NM_031915	83852	SET domain, bifurcated 2 [Source:HGNC Symbol;Acc:HGNC:20263]	13	49444374	49495003
ENSG00000163050	3.69	6.21	6.03	13.87	8.46	14.6	-1.10623	4.35913e-17	5.38791e-16	ADCK3		56997	aarF domain containing kinase 3 [Source:HGNC Symbol;Acc:HGNC:16812]	1	226897536	226987545
ENSG00000079215	28.48	44.14	30.26	18.19	14.03	16.82	1.16498	4.40358e-17	5.4384e-16	SLC1A3	NM_004172	6507	solute carrier family 1 (glial high affinity glutamate transporter), member 3 [Source:HGNC Symbol;Acc:HGNC:10941]	5	36606355	36688334
ENSG00000189067	72.86	118.89	82.07	44.16	31.19	36.18	1.37755	4.46515e-17	5.50993e-16	LITAF		9516	lipopolysaccharide-induced TNF factor [Source:HGNC Symbol;Acc:HGNC:16841]	16	11547722	11636381
ENSG00000069943	3	4.03	3.75	10.09	7.52	10.57	-1.30951	4.56492e-17	5.62387e-16	PIGB		9488	phosphatidylinositol glycan anchor biosynthesis, class B [Source:HGNC Symbol;Acc:HGNC:8959]	15	55318960	55355648
ENSG00000253549	15.22	19.73	20.96	7.3	7.1	7.28	1.56422	4.66455e-17	5.74192e-16	CA3-AS1		100996348	CA3 antisense RNA 1 [Source:HGNC Symbol;Acc:HGNC:51657]	8	85441851	85464915
ENSG00000102743	3.13	5	6.08	12.4	9.6	14.03	-1.22159	4.69395e-17	5.77341e-16	SLC25A15		10166	solute carrier family 25 (mitochondrial carrier; ornithine transporter) member 15 [Source:HGNC Symbol;Acc:HGNC:10985]	13	40789412	40810111
ENSG00000106479	1.38	1.13	1.47	4.53	3.09	6.41	-1.43138	4.73247e-17	5.81605e-16	ZNF862	NM_001099220	643641	zinc finger protein 862 [Source:HGNC Symbol;Acc:HGNC:34519]	7	149838367	149867479
ENSG00000171124	0.12	0.16	0.15	1.15	0.7	0.97	-2.96661	5.18325e-17	6.36486e-16	FUT3	NM_001097641	2525	fucosyltransferase 3 (galactoside 3(4)-L-fucosyltransferase, Lewis blood group) [Source:HGNC Symbol;Acc:HGNC:4014]	19	5842888	5851474
ENSG00000225151	25.46	46.25	45.59	21.12	15.74	24.76	1.0021	5.2929e-17	6.49423e-16	GOLGA2P7			golgin A2 pseudogene 7 [Source:HGNC Symbol;Acc:HGNC:49516]	15	84199311	84230136
ENSG00000185697	4.99	9.32	8.83	2.11	1.81	3.48	1.66205	5.56052e-17	6.81705e-16	MYBL1		4603	v-myb avian myeloblastosis viral oncogene homolog-like 1 [Source:HGNC Symbol;Acc:HGNC:7547]	8	66562175	66614247
ENSG00000067064	3.93	7.52	7.86	16.71	19.25	22.29	-1.44212	5.66102e-17	6.92902e-16	IDI1	NM_004508	3422	isopentenyl-diphosphate delta isomerase 1 [Source:HGNC Symbol;Acc:HGNC:5387]	10	1039908	1049170
ENSG00000135916	24.77	35.71	31.39	74.35	49.58	76.96	-1.00246	5.6956e-17	6.9657e-16	ITM2C		81618	integral membrane protein 2C [Source:HGNC Symbol;Acc:HGNC:6175]	2	230864639	230879248
ENSG00000100219	46.08	64.77	56.35	143.55	106.31	133.87	-1.0846	6.06776e-17	7.40885e-16	XBP1	NM_005080	7494	X-box binding protein 1 [Source:HGNC Symbol;Acc:HGNC:12801]	22	28794555	28800597
ENSG00000138944	0.32	0.66	0.71	1.98	1.31	1.94	-1.5023	6.469e-17	7.88602e-16	KIAA1644	NM_001099294	85352	KIAA1644 [Source:HGNC Symbol;Acc:HGNC:29335]	22	44243667	44312851
ENSG00000179981	1.05	1.44	1.71	4.48	3.47	3.53	-1.41831	6.58068e-17	8.01569e-16	TSHZ1	NM_005786	10194	teashirt zinc finger homeobox 1 [Source:HGNC Symbol;Acc:HGNC:10669]	18	75210755	75289950
ENSG00000162496	77.64	110.39	80.51	26.79	18.49	13.24	2.38871	6.85329e-17	8.34103e-16	DHRS3	NM_004753	9249	dehydrogenase/reductase (SDR family) member 3 [Source:HGNC Symbol;Acc:HGNC:17693]	1	12567910	12617731
ENSG00000108375	1.25	1.93	2.58	5.61	3.87	3.99	-1.29784	6.88406e-17	8.37172e-16	RNF43		54894	ring finger protein 43 [Source:HGNC Symbol;Acc:HGNC:18505]	17	58352500	58417595
ENSG00000213967	0.17	0.36	0.32	1.58	1.45	1.96	-2.27252	7.01259e-17	8.52117e-16	ZNF726		730087	zinc finger protein 726 [Source:HGNC Symbol;Acc:HGNC:32462]	19	23914876	23945159
ENSG00000057252	11.95	19.71	15.99	35.07	25.99	31.65	-1.10424	7.1967e-17	8.73786e-16	SOAT1	NM_003101	6646	sterol O-acyltransferase 1 [Source:HGNC Symbol;Acc:HGNC:11177]	1	179293714	179358680
ENSG00000120093	2.15	4.38	3.14	8.17	5.37	8.99	-1.16093	7.49084e-17	9.08768e-16	HOXB3		3213	homeobox B3 [Source:HGNC Symbol;Acc:HGNC:5114]	17	48548870	48604912
ENSG00000112149	0.8	1.38	1.14	3.89	2.99	3.73	-1.48983	7.93779e-17	9.62218e-16	CD83	NM_001040280	9308	CD83 molecule [Source:HGNC Symbol;Acc:HGNC:1703]	6	14117256	14136918
ENSG00000241852	1.67	2.34	2.2	6.77	5.13	8.44	-1.40974	8.34265e-17	1.00967e-15	C8orf58	NM_173686	541565	chromosome 8 open reading frame 58 [Source:HGNC Symbol;Acc:HGNC:32233]	8	22599601	22604150
ENSG00000204681	1.61	2.2	2.17	6.06	4.5	6.56	-1.28441	8.35806e-17	1.01073e-15	GABBR1		2550	gamma-aminobutyric acid (GABA) B receptor, 1 [Source:HGNC Symbol;Acc:HGNC:4070]	6	29555629	29633976
ENSG00000234444	1.07	2.86	2.32	6.68	5.79	7.71	-1.50963	8.57893e-17	1.03661e-15	ZNF736		728927	zinc finger protein 736 [Source:HGNC Symbol;Acc:HGNC:32467]	7	64307459	64354860
ENSG00000071575	26.97	48.63	50.25	21.78	15.81	29.39	1.17634	9.8949e-17	1.19181e-15	TRIB2	NM_021643	28951	tribbles pseudokinase 2 [Source:HGNC Symbol;Acc:HGNC:30809]	2	12716889	12742734
ENSG00000115652	53.27	81.98	73.73	35	31.26	48.15	1.00066	9.9039e-17	1.19194e-15	UXS1	NM_001253875	80146	UDP-glucuronate decarboxylase 1 [Source:HGNC Symbol;Acc:HGNC:17729]	2	106093303	106194339
ENSG00000147642	6.18	11.15	11.17	1.42	0.98	3.35	2.29869	1.00704e-16	1.21102e-15	SYBU	NM_017786	55638	syntabulin (syntaxin-interacting) [Source:HGNC Symbol;Acc:HGNC:26011]	8	109573978	109691791
ENSG00000104177	13.47	23.75	23.13	39.99	34.34	46.44	-1.13848	1.03474e-16	1.24334e-15	MYEF2	NM_016132	50804	myelin expression factor 2 [Source:HGNC Symbol;Acc:HGNC:17940]	15	48134631	48178517
ENSG00000243749	1.05	0.86	1.19	8.54	11.36	7.53	-2.99412	1.09214e-16	1.31126e-15	ZMYM6NB	NM_001195156	100506144	ZMYM6 neighbor [Source:HGNC Symbol;Acc:HGNC:40021]	1	34981535	34985353
ENSG00000122335	6.65	12.44	10.13	4.83	3.48	5.29	1.10752	1.09321e-16	1.31151e-15	SERAC1	NM_032861	84947	serine active site containing 1 [Source:HGNC Symbol;Acc:HGNC:21061]	6	158109515	158168270
ENSG00000143502	8.11	12.67	11.99	32.55	21.04	24.5	-1.10787	1.16793e-16	1.39892e-15	SUSD4		55061	sushi domain containing 4 [Source:HGNC Symbol;Acc:HGNC:25470]	1	223220819	223364202
ENSG00000068971	6.17	9.34	8.5	4.12	3.3	4.21	1.21853	1.18103e-16	1.41349e-15	PPP2R5B		5526	protein phosphatase 2, regulatory subunit B', beta [Source:HGNC Symbol;Acc:HGNC:9310]	11	64917553	64934473
ENSG00000067840	2.38	4.18	4.21	1.97	1.69	1.84	1.30009	1.18948e-16	1.42248e-15	PDZD4	NM_032512	57595	PDZ domain containing 4 [Source:HGNC Symbol;Acc:HGNC:21167]	X	153802166	153830565
ENSG00000107147	0.01	0.05	0.06	0.68	0.32	0.51	-3.16719	1.23124e-16	1.47125e-15	KCNT1		57582	potassium channel, sodium activated subfamily T, member 1 [Source:HGNC Symbol;Acc:HGNC:18865]	9	135702185	135795508
ENSG00000100271	1.25	1.66	1.58	4.84	4.28	5.8	-1.59134	1.29892e-16	1.5509e-15	TTLL1		25809	tubulin tyrosine ligase-like family member 1 [Source:HGNC Symbol;Acc:HGNC:1312]	22	43039644	43089428
ENSG00000119227	0.17	0.22	0.17	1.32	1.11	1.04	-2.55241	1.31109e-16	1.56419e-15	PIGZ	NM_025163	80235	phosphatidylinositol glycan anchor biosynthesis, class Z [Source:HGNC Symbol;Acc:HGNC:30596]	3	196946343	196969060
ENSG00000167105	0.22	0.19	0.16	2.39	1.27	1.41	-2.89829	1.34822e-16	1.60722e-15	TMEM92	NM_001168215	162461	transmembrane protein 92 [Source:HGNC Symbol;Acc:HGNC:26579]	17	50271406	50281485
ENSG00000169762	27.41	51.54	42.27	17.59	12.12	21.95	1.13235	1.45117e-16	1.72859e-15	TAPT1	NM_153365	202018	transmembrane anterior posterior transformation 1 [Source:HGNC Symbol;Acc:HGNC:26887]	4	16160505	16227410
ENSG00000047056	2.3	3.56	2.48	7.56	5.39	7.76	-1.20534	1.45926e-16	1.73685e-15	WDR37		22884	WD repeat domain 37 [Source:HGNC Symbol;Acc:HGNC:31406]	10	1049538	1132297
ENSG00000281194	30.82	51.81	41.14	5.3	5.27	8.29	2.91746	1.55698e-16	1.84879e-15					12	52490592	52490720
ENSG00000231789	1.06	1.4	1.84	5.83	4.73	5.8	-1.78269	1.67906e-16	1.99062e-15	PIK3CD-AS2		101929074	PIK3CD antisense RNA 2 [Source:HGNC Symbol;Acc:HGNC:51334]	1	9672426	9687555
ENSG00000272933	12.87	20.58	18.58	9.6	6.12	10.48	1.16513	1.6875e-16	1.99906e-15					10	102642792	102644140
ENSG00000269896	1.54	1.19	2.28	4.77	2.93	8.53	-1.42129	1.81096e-16	2.14363e-15			100129534		1	2350414	2352820
ENSG00000131242	41.58	70.72	64.24	134.18	102.22	109.22	-1.0597	1.87828e-16	2.22157e-15	RAB11FIP4	NM_032932	84440	RAB11 family interacting protein 4 (class II) [Source:HGNC Symbol;Acc:HGNC:30267]	17	31391624	31538217
ENSG00000083535	1.93	2.85	3.41	7.21	8.7	8.51	-1.51962	1.8919e-16	2.23419e-15	PIBF1	NM_006346	10464	progesterone immunomodulatory binding factor 1 [Source:HGNC Symbol;Acc:HGNC:23352]	13	72782059	73016461
ENSG00000143315	2.45	4.04	4.37	8.04	6.73	10.17	-1.0494	1.9312e-16	2.27882e-15	PIGM	NM_145167	93183	phosphatidylinositol glycan anchor biosynthesis, class M [Source:HGNC Symbol;Acc:HGNC:18858]	1	160027673	160031991
ENSG00000137876	23.27	32.69	31.09	72.7	71.39	84.25	-1.26282	1.98285e-16	2.33793e-15	RSL24D1	NM_016304	51187	ribosomal L24 domain containing 1 [Source:HGNC Symbol;Acc:HGNC:18479]	15	55180806	55197067
ENSG00000155792	5.58	8.08	6.83	3.14	2.58	3.3	1.31683	2.03893e-16	2.40219e-15	DEPTOR	NM_001283012	64798	DEP domain containing MTOR-interacting protein [Source:HGNC Symbol;Acc:HGNC:22953]	8	119873717	120050913
ENSG00000198719	0.17	0.13	0.22	0.86	0.64	1.2	-2.37338	2.06431e-16	2.42641e-15	DLL1	NM_005618	28514	delta-like 1 (Drosophila) [Source:HGNC Symbol;Acc:HGNC:2908]	6	170282206	170306565
ENSG00000006210	16.48	26.64	16.85	7.04	4.74	9.41	1.73666	2.11496e-16	2.48401e-15	CX3CL1	NM_002996	6376	chemokine (C-X3-C motif) ligand 1 [Source:HGNC Symbol;Acc:HGNC:10647]	16	57372458	57385048
ENSG00000179935	0.2	0.16	0.07	0.78	0.6	1.16	-3.30325	2.1289e-16	2.49844e-15	LINC00652			long intergenic non-protein coding RNA 652 [Source:HGNC Symbol;Acc:HGNC:25003]	20	18786065	18794335
ENSG00000065923	9.26	14.02	14.37	5.4	4.22	7.07	1.08319	2.17065e-16	2.54546e-15	SLC9A7	NM_032591	84679	solute carrier family 9, subfamily A (NHE7, cation proton antiporter 7), member 7 [Source:HGNC Symbol;Acc:HGNC:17123]	X	46599252	46759172
ENSG00000133661	0.19	0.26	0.13	1.84	1.07	2.18	-2.83984	2.32132e-16	2.71792e-15	SFTPD	NM_003019	6441	surfactant protein D [Source:HGNC Symbol;Acc:HGNC:10803]	10	79937740	79982614
ENSG00000145246	4.83	6.72	8.1	3.58	2.09	3.81	1.09662	2.32109e-16	2.71792e-15	ATP10D	NM_020453	57205	ATPase, class V, type 10D [Source:HGNC Symbol;Acc:HGNC:13549]	4	47485288	47593486
ENSG00000186522	38.33	64.11	50.67	23.76	20.31	30.29	1.12768	2.32474e-16	2.71982e-15	SEPT10		151011	septin 10 [Source:HGNC Symbol;Acc:HGNC:14349]	2	109542982	109614206
ENSG00000164181	14.9	22.02	23.54	8.23	6.32	10.3	1.20391	2.3748e-16	2.77624e-15	ELOVL7	NM_001297618	79993	ELOVL fatty acid elongase 7 [Source:HGNC Symbol;Acc:HGNC:26292]	5	60751791	60844389
ENSG00000108852	2.26	3.27	2.58	7.45	5.2	7.5	-1.14096	2.37762e-16	2.77739e-15	MPP2	NM_001278376	4355	membrane protein, palmitoylated 2 (MAGUK p55 subfamily member 2) [Source:HGNC Symbol;Acc:HGNC:7220]	17	43875357	43909711
ENSG00000011201	11.28	19.6	19.21	6.58	4.49	8.53	1.09458	2.39066e-16	2.79046e-15	ANOS1	NM_000216	3730	anosmin 1 [Source:HGNC Symbol;Acc:HGNC:6211]	X	8528874	8732187
ENSG00000186212	6.64	11.9	11.24	4.61	3.11	6.17	1.27072	2.43787e-16	2.84337e-15	SOWAHB	NM_001029870	345079	sosondowah ankyrin repeat domain family member B [Source:HGNC Symbol;Acc:HGNC:32958]	4	76894928	76898147
ENSG00000143858	0.28	0.46	0.38	0.11	0.09	0.09	2.04052	2.57811e-16	3.00461e-15	SYT2	NM_001136504	127833	synaptotagmin II [Source:HGNC Symbol;Acc:HGNC:11510]	1	202590596	202710417
ENSG00000244509	1.68	2.32	1.73	5.73	5.32	5.12	-1.55419	2.59727e-16	3.0246e-15	APOBEC3C	NM_014508	27350	apolipoprotein B mRNA editing enzyme, catalytic polypeptide-like 3C [Source:HGNC Symbol;Acc:HGNC:17353]	22	39014083	39020352
ENSG00000118194	0.8	1.3	0.71	3.6	2.51	4.46	-1.92506	2.65732e-16	3.08977e-15	TNNT2		7139	troponin T type 2 (cardiac) [Source:HGNC Symbol;Acc:HGNC:11949]	1	201359008	201377762
ENSG00000176209	11.78	12.57	11.62	40.13	34.08	35.83	-1.37766	3.10166e-16	3.59536e-15	SMIM19	NM_001135676	114926	small integral membrane protein 19 [Source:HGNC Symbol;Acc:HGNC:25166]	8	42541155	42555193
ENSG00000105419	9.39	16.9	12.85	4.73	2.93	7.26	1.69721	3.10864e-16	3.60069e-15	MEIS3		56917	Meis homeobox 3 [Source:HGNC Symbol;Acc:HGNC:29537]	19	47403124	47419523
ENSG00000175582	89.63	155.79	136.71	63.09	54.03	78.58	1.00712	3.19017e-16	3.69229e-15	RAB6A	NM_002869	5870	RAB6A, member RAS oncogene family [Source:HGNC Symbol;Acc:HGNC:9786]	11	73675638	73761137
ENSG00000180884	0.56	0.92	1.16	3.09	2.05	3.16	-1.52869	3.21451e-16	3.7176e-15	ZNF792	NM_175872	126375	zinc finger protein 792 [Source:HGNC Symbol;Acc:HGNC:24751]	19	34956354	34964049
ENSG00000213468	0.89	1.64	1.42	0.46	0.35	0.36	1.85718	3.27248e-16	3.78176e-15	FIRRE		286467	firre intergenic repeating RNA element [Source:HGNC Symbol;Acc:HGNC:49627]	X	131702650	131830643
ENSG00000140600	0.26	0.31	0.15	1.78	1.74	1.95	-2.66253	3.40933e-16	3.93388e-15	SH3GL3		6457	SH3-domain GRB2-like 3 [Source:HGNC Symbol;Acc:HGNC:10832]	15	83447228	83618743
ENSG00000198729	18.27	32.69	31.23	7.13	5.88	13.82	1.79528	3.51802e-16	4.05311e-15	PPP1R14C	NM_030949	81706	protein phosphatase 1, regulatory (inhibitor) subunit 14C [Source:HGNC Symbol;Acc:HGNC:14952]	6	150143076	150250357
ENSG00000182742	0.56	0.96	0.92	2.4	1.8	2.72	-1.35128	3.55468e-16	4.09222e-15	HOXB4	NM_024015	3214	homeobox B4 [Source:HGNC Symbol;Acc:HGNC:5115]	17	48575513	48580111
ENSG00000165935	1.04	1.88	1.46	5.52	4.86	7	-1.67578	3.62202e-16	4.16656e-15	SMCO2		341346	single-pass membrane protein with coiled-coil domains 2 [Source:HGNC Symbol;Acc:HGNC:34448]	12	27466810	27502185
ENSG00000024422	0.45	0.98	0.95	3.19	1.93	2.24	-1.66472	4.16961e-16	4.78554e-15	EHD2	NM_014601	30846	EH-domain containing 2 [Source:HGNC Symbol;Acc:HGNC:3243]	19	47713343	47743134
ENSG00000174804	0.78	1.45	1.35	3.49	2.67	3.05	-1.23642	4.18471e-16	4.79923e-15	FZD4	NM_012193	8322	frizzled class receptor 4 [Source:HGNC Symbol;Acc:HGNC:4042]	11	86945679	86955391
ENSG00000182912	0.12	0.18	0.27	1.71	1.12	2.08	-2.70744	4.33779e-16	4.97101e-15	TSPEAR-AS2			TSPEAR antisense RNA 2 [Source:HGNC Symbol;Acc:HGNC:16428]	21	44517216	44525952
ENSG00000164112	1.25	1.93	1.28	6.18	5	6.98	-1.70964	4.37446e-16	5.00924e-15	TMEM155		132332	transmembrane protein 155 [Source:HGNC Symbol;Acc:HGNC:26418]	4	121758933	121765427
ENSG00000228709	0.56	1.24	1.02	4.02	3.44	4.99	-1.99329	5.07259e-16	5.79988e-15					21	44485577	44490288
ENSG00000280165	0.04	0.09	0.02	0.41	0.43	0.6	-3.07144	5.16594e-16	5.90215e-15	PCDH20	NM_022843	64881	protocadherin 20 [Source:HGNC Symbol;Acc:HGNC:14257]	13	61409685	61415522
ENSG00000172000	0.08	0.18	0.24	1.05	0.74	1.57	-2.69162	5.21861e-16	5.95782e-15	ZNF556		80032	zinc finger protein 556 [Source:HGNC Symbol;Acc:HGNC:25669]	19	2867335	2883445
ENSG00000114529	2.99	5.07	5.21	10.25	7.98	12.57	-1.109	5.57553e-16	6.3461e-15	C3orf52		79669	chromosome 3 open reading frame 52 [Source:HGNC Symbol;Acc:HGNC:26255]	3	112086335	112131004
ENSG00000183145	0.09	0.21	0.2	1.13	0.76	1.06	-2.4745	5.78423e-16	6.57374e-15	RIPPLY3		53820	ripply transcriptional repressor 3 [Source:HGNC Symbol;Acc:HGNC:3047]	21	37006150	37019659
ENSG00000110975	0.04	0.08	0.15	0.7	0.71	0.72	-2.87575	5.86565e-16	6.66126e-15	SYT10	NM_198992	341359	synaptotagmin X [Source:HGNC Symbol;Acc:HGNC:19266]	12	33374238	33439819
ENSG00000176454	7.16	12.85	12.01	21.58	17.81	24.2	-1.00247	5.90584e-16	6.70186e-15	LPCAT4	NM_153613	254531	lysophosphatidylcholine acyltransferase 4 [Source:HGNC Symbol;Acc:HGNC:30059]	15	34358618	34367278
ENSG00000092096	1.37	1.88	1.96	6.11	3.89	6.1	-1.46844	5.95368e-16	6.75108e-15	SLC22A17	NM_016609	51310	solute carrier family 22, member 17 [Source:HGNC Symbol;Acc:HGNC:23095]	14	23346306	23352912
ENSG00000165983	1.68	2.63	2.8	6.14	4.61	6.57	-1.33446	6.3934e-16	7.24425e-15	PTER	NM_030664	9317	phosphotriesterase related [Source:HGNC Symbol;Acc:HGNC:9590]	10	16436943	16513745
ENSG00000088340	1.83	2.75	3.32	0.75	0.83	0.65	1.62242	6.41595e-16	7.26436e-15	FER1L4			fer-1-like family member 4, pseudogene (functional) [Source:HGNC Symbol;Acc:HGNC:15801]	20	35558737	35607562
ENSG00000185686	30.55	45.42	38.22	101.44	69.84	93.79	-1.02652	6.63822e-16	7.51039e-15	PRAME	NM_006115	23532	preferentially expressed antigen in melanoma [Source:HGNC Symbol;Acc:HGNC:9336]	22	22547701	22559361
ENSG00000118777	0.93	0.83	0.51	0.05	0.08	0.12	3.07117	6.67843e-16	7.55022e-15	ABCG2	NM_001257386	9429	ATP-binding cassette, sub-family G (WHITE), member 2 (Junior blood group) [Source:HGNC Symbol;Acc:HGNC:74]	4	88090264	88231322
ENSG00000185630	35.39	58.13	61.01	114.97	81.27	106.18	-1.01542	7.04077e-16	7.95391e-15	PBX1		5087	pre-B-cell leukemia homeobox 1 [Source:HGNC Symbol;Acc:HGNC:8632]	1	164555584	164899296
ENSG00000152284	11.29	19.47	18.32	10.42	7.82	9.48	1.00511	7.76307e-16	8.76334e-15	TCF7L1	NM_031283	83439	transcription factor 7-like 1 (T-cell specific, HMG-box) [Source:HGNC Symbol;Acc:HGNC:11640]	2	85133410	85310388
ENSG00000247844	0.88	1.8	1.15	0.33	0.16	0.25	2.4601	9.51868e-16	1.07211e-14	CCAT1			colon cancer associated transcript 1 (non-protein coding) [Source:HGNC Symbol;Acc:HGNC:45128]	8	127207866	127219088
ENSG00000225706	0.7	1.06	0.98	0.14	0.17	0.22	2.64425	9.59626e-16	1.08004e-14	PTPRD-AS1			PTPRD antisense RNA 1 [Source:HGNC Symbol;Acc:HGNC:49753]	9	8858130	8862255
ENSG00000116406	7.86	15.04	14.07	24.58	14.94	26.51	-1.06943	9.64718e-16	1.08497e-14	EDEM3	NM_025191	80267	ER degradation enhancer, mannosidase alpha-like 3 [Source:HGNC Symbol;Acc:HGNC:16787]	1	184690231	184754913
ENSG00000102043	2.91	6.62	5.92	2.74	1.67	2.02	1.55321	9.81297e-16	1.10197e-14	MTMR8	NM_017677	55613	myotubularin related protein 8 [Source:HGNC Symbol;Acc:HGNC:16825]	X	64268081	64395431
ENSG00000154736	3.31	6.15	6.95	2.25	1.9	3.24	1.29292	1.01301e-15	1.13674e-14	ADAMTS5	NM_007038	11096	ADAM metallopeptidase with thrombospondin type 1 motif, 5 [Source:HGNC Symbol;Acc:HGNC:221]	21	26917912	26966513
ENSG00000185156	0.17	0.4	0.25	1.43	1.02	1.58	-2.12681	1.04613e-15	1.1713e-14	MFSD6L	NM_152599	162387	major facilitator superfamily domain containing 6-like [Source:HGNC Symbol;Acc:HGNC:26656]	17	8797162	8799349
ENSG00000138166	14.82	21.92	19.02	9.52	6.97	11.84	1.19451	1.09433e-15	1.22435e-14	DUSP5	NM_004419	1847	dual specificity phosphatase 5 [Source:HGNC Symbol;Acc:HGNC:3071]	10	110497838	110511544
ENSG00000174460	0.63	0.65	1.04	0.13	0.08	0.16	2.83819	1.10025e-15	1.23006e-14	ZCCHC12	NM_173798	170261	zinc finger, CCHC domain containing 12 [Source:HGNC Symbol;Acc:HGNC:27273]	X	118823790	118826968
ENSG00000263424	3.6	7.23	6.45	3.05	2.02	2.98	1.23765	1.16932e-15	1.30535e-14					18	67506589	67514030
ENSG00000167037	0.03	0.03	0.02	0.48	0.7	0.61	-3.28316	1.20094e-15	1.33966e-14	SGSM1	NM_001098497	129049	small G protein signaling modulator 1 [Source:HGNC Symbol;Acc:HGNC:29410]	22	24806169	24927578
ENSG00000231856	0.21	0.36	0.22	1.43	1.32	2.18	-2.38841	1.20505e-15	1.34325e-14					13	51803838	51813832
ENSG00000054179	4.61	7.2	6.8	26.63	15.87	16.44	-1.51821	1.23704e-15	1.37789e-14	ENTPD2	NM_203468	954	ectonucleoside triphosphate diphosphohydrolase 2 [Source:HGNC Symbol;Acc:HGNC:3364]	9	137048098	137054045
ENSG00000189144	6.78	10.45	14.13	25.79	17.08	22.16	-1.08336	1.24787e-15	1.38894e-14	ZNF573		126231	zinc finger protein 573 [Source:HGNC Symbol;Acc:HGNC:26420]	19	37735833	37817300
ENSG00000120738	2.76	5.33	5.16	12.3	11.52	11.41	-1.30512	1.31085e-15	1.45688e-14	EGR1	NM_001964	1958	early growth response 1 [Source:HGNC Symbol;Acc:HGNC:3238]	5	138465490	138469315
ENSG00000258616	0.21	0.36	0.22	4.52	4.33	2.56	-3.53935	1.45359e-15	1.61315e-14					14	45706250	45715952
ENSG00000147246	0.39	0.65	0.68	1.82	1.71	1.82	-1.53681	1.47453e-15	1.63519e-14	HTR2C	NM_001256760	3358	5-hydroxytryptamine (serotonin) receptor 2C, G protein-coupled [Source:HGNC Symbol;Acc:HGNC:5295]	X	114584078	114910061
ENSG00000130956	4.79	9.28	8.99	2.89	2.79	4.16	1.36005	1.48605e-15	1.64676e-14	HABP4		22927	hyaluronan binding protein 4 [Source:HGNC Symbol;Acc:HGNC:17062]	9	96450201	96491336
ENSG00000124575	255.21	232.81	243.85	86.4	68.57	62.46	1.95464	1.61141e-15	1.78305e-14	HIST1H1D	NM_005320	3007	histone cluster 1, H1d [Source:HGNC Symbol;Acc:HGNC:4717]	6	26234268	26234933
ENSG00000184194	0.76	1.31	1.45	3.89	3.31	5.97	-1.42337	1.62177e-15	1.79321e-14	GPR173	NM_018969	54328	G protein-coupled receptor 173 [Source:HGNC Symbol;Acc:HGNC:18186]	X	53049091	53080615
ENSG00000114854	0.49	0.66	0.79	3.44	3.27	4.3	-2.32753	1.70448e-15	1.88328e-14	TNNC1	NM_003280	7134	troponin C type 1 (slow) [Source:HGNC Symbol;Acc:HGNC:11943]	3	52451102	52454070
ENSG00000184792	1.31	2.17	2.19	5.24	3.84	4.2	-1.42519	1.70712e-15	1.88482e-14	OSBP2	NM_001282738	23762	oxysterol binding protein 2 [Source:HGNC Symbol;Acc:HGNC:8504]	22	30693782	30907824
ENSG00000088538	2.12	3.49	3.95	1.63	1.21	2.06	1.1212	1.76682e-15	1.94931e-14	DOCK3	NM_004947	1795	dedicator of cytokinesis 3 [Source:HGNC Symbol;Acc:HGNC:2989]	3	50675241	51384198
ENSG00000077238	2.49	3.66	3.79	1.5	0.87	1.93	1.36553	1.79756e-15	1.98177e-14	IL4R		3566	interleukin 4 receptor [Source:HGNC Symbol;Acc:HGNC:6015]	16	27313668	27364778
ENSG00000106078	0.24	0.56	0.64	1.76	0.87	1.87	-1.79952	1.83142e-15	2.01764e-14	COBL		23242	cordon-bleu WH2 repeat protein [Source:HGNC Symbol;Acc:HGNC:22199]	7	51016212	51316818
ENSG00000169783	7.44	12.08	9.87	6.03	3.73	5.71	1.05701	1.92894e-15	2.12353e-14	LINGO1	NM_032808	84894	leucine rich repeat and Ig domain containing 1 [Source:HGNC Symbol;Acc:HGNC:21205]	15	77613027	77820900
ENSG00000265688	1.52	3.02	2.12	8.3	5	8.01	-1.38557	1.96718e-15	2.16405e-14	MAFG-AS1		92659	MAFG antisense RNA 1 (head to head) [Source:HGNC Symbol;Acc:HGNC:43649]	17	81927829	81930753
ENSG00000134072	0.52	0.48	0.43	2.81	2.51	2.46	-2.21851	2.09825e-15	2.30655e-14	CAMK1	NM_003656	8536	calcium/calmodulin-dependent protein kinase I [Source:HGNC Symbol;Acc:HGNC:1459]	3	9757342	9769992
ENSG00000198146	10.07	15.48	19.92	39.38	42.76	50.08	-1.3053	2.22341e-15	2.44058e-14	ZNF770	NM_014106	54989	zinc finger protein 770 [Source:HGNC Symbol;Acc:HGNC:26061]	15	34978341	34988287
ENSG00000124313	3.39	4.43	3.78	13.22	9.45	10.27	-1.20479	2.24507e-15	2.46257e-14	IQSEC2	NM_001111125	23096	IQ motif and Sec7 domain 2 [Source:HGNC Symbol;Acc:HGNC:29059]	X	53232876	53321324
ENSG00000163053	2.59	3.73	3.45	7.75	5.97	8.27	-1.16419	2.25646e-15	2.47326e-14	SLC16A14	NM_152527	151473	solute carrier family 16, member 14 [Source:HGNC Symbol;Acc:HGNC:26417]	2	230034974	230068999
ENSG00000168228	7.27	10.73	10.03	5.17	4.38	6.39	1.06505	2.30421e-15	2.52377e-14	ZCCHC4		29063	zinc finger, CCHC domain containing 4 [Source:HGNC Symbol;Acc:HGNC:22917]	4	25312785	25370383
ENSG00000186184	25.96	30.32	28.68	66.19	56.56	63.54	-1.08612	2.3714e-15	2.5936e-14	POLR1D		51082	polymerase (RNA) I polypeptide D, 16kDa [Source:HGNC Symbol;Acc:HGNC:20422]	13	27620742	27667415
ENSG00000124102	42.78	40.02	23.99	6.72	5.34	7.31	2.72605	2.55055e-15	2.78551e-14	PI3	NM_002638	5266	peptidase inhibitor 3, skin-derived [Source:HGNC Symbol;Acc:HGNC:8947]	20	45174876	45176544
ENSG00000223572	4.14	7.31	5.68	15.91	10.38	16.76	-1.18412	2.5948e-15	2.82973e-14	CKMT1A	NM_001015001	1159	creatine kinase, mitochondrial 1A [Source:HGNC Symbol;Acc:HGNC:31736]	15	43692886	43699222
ENSG00000117318	149.63	194.7	204.5	85.91	57.5	115.99	1.28895	2.60251e-15	2.8361e-14	ID3	NM_002167	3399	inhibitor of DNA binding 3, dominant negative helix-loop-helix protein [Source:HGNC Symbol;Acc:HGNC:5362]	1	23557918	23559794
ENSG00000188191	8.36	10.3	8.85	22.65	16.98	27.14	-1.06844	2.62843e-15	2.86228e-14	PRKAR1B	NM_001164761	5575	protein kinase, cAMP-dependent, regulatory, type I, beta [Source:HGNC Symbol;Acc:HGNC:9390]	7	549197	727650
ENSG00000103351	1.41	2.07	2.29	6.8	6.81	7.94	-1.3465	2.69159e-15	2.92895e-14	CLUAP1	NM_015041	23059	clusterin associated protein 1 [Source:HGNC Symbol;Acc:HGNC:19009]	16	3500924	3539048
ENSG00000124243	7.26	8.9	8.78	4.65	4.44	5.21	1.05082	2.74543e-15	2.98539e-14	BCAS4	NM_017843	55653	breast carcinoma amplified sequence 4 [Source:HGNC Symbol;Acc:HGNC:14367]	20	50794894	50882676
ENSG00000137558	5.64	9.16	6.66	1.33	1.47	1.14	2.26218	2.78848e-15	3.03001e-14	PI15	NM_015886	51050	peptidase inhibitor 15 [Source:HGNC Symbol;Acc:HGNC:8946]	8	74824537	74855029
ENSG00000232653	0.11	0.4	0.08	0.99	0.54	0.77	-2.48551	2.84969e-15	3.0943e-14	GOLGA8N		643699	golgin A8 family, member N [Source:HGNC Symbol;Acc:HGNC:44405]	15	32593456	32607310
ENSG00000196482	0.58	1.18	0.77	3.69	3.35	2.86	-2.03223	2.87947e-15	3.12439e-14	ESRRG	NM_001243511	2104	estrogen-related receptor gamma [Source:HGNC Symbol;Acc:HGNC:3474]	1	216503246	217137755
ENSG00000108379	0.28	0.44	0.61	1.6	1.29	1.99	-1.72838	2.937e-15	3.18453e-14	WNT3	NM_030753	7473	wingless-type MMTV integration site family, member 3 [Source:HGNC Symbol;Acc:HGNC:12782]	17	46762506	46833154
ENSG00000164182	32.11	48.53	53.3	24.53	22.57	27.85	1.03978	3.00834e-15	3.25954e-14	NDUFAF2	NM_174889	91942	NADH dehydrogenase (ubiquinone) complex I, assembly factor 2 [Source:HGNC Symbol;Acc:HGNC:28086]	5	60945129	61153037
ENSG00000135205	1.63	2.3	2.48	9.48	7.29	6.34	-1.7422	3.09829e-15	3.3546e-14	CCDC146		57639	coiled-coil domain containing 146 [Source:HGNC Symbol;Acc:HGNC:29296]	7	77122434	77329533
ENSG00000136100	3.35	4.76	5.07	9.33	8.53	11.4	-1.03703	3.12317e-15	3.3791e-14	VPS36	NM_001282168	51028	vacuolar protein sorting 36 homolog (S. cerevisiae) [Source:HGNC Symbol;Acc:HGNC:20312]	13	52412602	52450628
ENSG00000111860	0.9	1.6	1.17	0.52	0.33	0.45	1.65865	3.15271e-15	3.40863e-14	CEP85L	NM_001042475	387119	centrosomal protein 85kDa-like [Source:HGNC Symbol;Acc:HGNC:21638]	6	118460772	118710075
ENSG00000141519	1.69	1.65	1.7	4.69	4.12	6.18	-1.47782	3.2299e-15	3.48757e-14	CCDC40	NM_017950	55036	coiled-coil domain containing 40 [Source:HGNC Symbol;Acc:HGNC:26090]	17	80036632	80100613
ENSG00000186594	3.8	6.32	5.14	1.79	1.92	2.7	1.35918	3.33111e-15	3.5938e-14	MIR22HG		84981	MIR22 host gene [Source:HGNC Symbol;Acc:HGNC:28219]	17	1711493	1717174
ENSG00000197415	1.65	2.51	2.2	6.18	5.58	6.23	-1.59371	3.33475e-15	3.59515e-14	VEPH1	NM_001167911	79674	ventricular zone expressed PH domain-containing 1 [Source:HGNC Symbol;Acc:HGNC:25735]	3	157259742	157533619
ENSG00000169750	13.28	18.4	14.58	47.27	33.63	47.25	-1.1875	3.33865e-15	3.59679e-14	RAC3	NM_005052	5881	ras-related C3 botulinum toxin substrate 3 (rho family, small GTP binding protein Rac3) [Source:HGNC Symbol;Acc:HGNC:9803]	17	82031624	82034204
ENSG00000167895	0.66	0.97	0.76	2.81	1.86	2.61	-1.51512	3.37597e-15	3.6344e-14	TMC8		147138	transmembrane channel-like 8 [Source:HGNC Symbol;Acc:HGNC:20474]	17	78130770	78142968
ENSG00000100583	2.04	3.15	3.72	8.05	6.98	7.82	-1.22851	3.641e-15	3.91415e-14	SAMD15		161394	sterile alpha motif domain containing 15 [Source:HGNC Symbol;Acc:HGNC:18631]	14	77376689	77391497
ENSG00000102287	0.69	1.83	1.29	3.8	3.61	4.09	-1.54274	3.8217e-15	4.10255e-14	GABRE	NM_004961	2564	gamma-aminobutyric acid (GABA) A receptor, epsilon [Source:HGNC Symbol;Acc:HGNC:4085]	X	151953124	151974680
ENSG00000161243	2.92	5.82	4.19	10.61	8.96	13.61	-1.19558	3.98943e-15	4.2735e-14	FBXO27		126433	F-box protein 27 [Source:HGNC Symbol;Acc:HGNC:18753]	19	38990714	39032785
ENSG00000106125	0.67	1.44	1.31	3.62	2.5	4.11	-1.43929	4.04791e-15	4.33e-14	FAM188B	NM_032222	84182	family with sequence similarity 188, member B [Source:HGNC Symbol;Acc:HGNC:21916]	7	30771417	30892387
ENSG00000163618	1	1.88	2.83	0.38	0.08	0.8	2.83832	4.16883e-15	4.4562e-14	CADPS	NM_003716	8618	Ca++-dependent secretion activator [Source:HGNC Symbol;Acc:HGNC:1426]	3	62398346	62875389
ENSG00000204382	13.41	11.81	13.78	1.18	2.04	1.69	2.99892	4.65742e-15	4.97142e-14	XAGE1B		653067	X antigen family, member 1B [Source:HGNC Symbol;Acc:HGNC:25400]	X	52512077	52520803
ENSG00000153234	1.14	2.19	2.16	4.8	3.41	5.62	-1.25569	4.73077e-15	5.04616e-14	NR4A2	NM_006186	4929	nuclear receptor subfamily 4, group A, member 2 [Source:HGNC Symbol;Acc:HGNC:7981]	2	156324432	156342348
ENSG00000011422	13.31	19.16	15.46	8.17	5.92	9.38	1.28154	4.74298e-15	5.0556e-14	PLAUR	NM_001005376	5329	plasminogen activator, urokinase receptor [Source:HGNC Symbol;Acc:HGNC:9053]	19	43646095	43670547
ENSG00000132357	0.48	0.93	0.65	2.4	1.52	2.08	-1.48115	4.90295e-15	5.21875e-14	CARD6	NM_032587	84674	caspase recruitment domain family, member 6 [Source:HGNC Symbol;Acc:HGNC:16394]	5	40841184	40860175
ENSG00000163155	1.77	3.29	2.38	6.2	4.77	7.4	-1.19603	4.93076e-15	5.24467e-14	LYSMD1	NM_212551	388695	LysM, putative peptidoglycan-binding, domain containing 1 [Source:HGNC Symbol;Acc:HGNC:32070]	1	151159748	151165948
ENSG00000141682	8.59	12.19	13.3	4.73	4.1	5.59	1.27424	5.05162e-15	5.36566e-14	PMAIP1	NM_021127	5366	phorbol-12-myristate-13-acetate-induced protein 1 [Source:HGNC Symbol;Acc:HGNC:9108]	18	59899948	59904306
ENSG00000275395	0.06	0.13	0.15	0.78	0.38	0.66	-2.02872	5.07045e-15	5.38188e-14	FCGBP		8857	Fc fragment of IgG binding protein [Source:HGNC Symbol;Acc:HGNC:13572]	19	39863323	39934626
ENSG00000188176	0.13	0.15	0.17	1.44	1.73	1.46	-2.49128	5.40958e-15	5.73378e-14	SMTNL2	NM_198501	342527	smoothelin-like 2 [Source:HGNC Symbol;Acc:HGNC:24764]	17	4583999	4608319
ENSG00000122574	0.31	0.43	0.51	1.51	1.24	1.43	-1.57928	5.76666e-15	6.10369e-14	WIPF3		644150	WAS/WASL interacting protein family, member 3 [Source:HGNC Symbol;Acc:HGNC:22004]	7	29806486	29917066
ENSG00000072041	2.64	2.97	3.85	1.35	0.94	1.43	1.35091	5.87853e-15	6.21774e-14	SLC6A15	NM_182767	55117	solute carrier family 6 (neutral amino acid transporter), member 15 [Source:HGNC Symbol;Acc:HGNC:13621]	12	84859488	84913615
ENSG00000072786	4.23	11.04	10.03	5.43	3.11	5.39	1.07779	6.12557e-15	6.4745e-14	STK10	NM_005990	6793	serine/threonine kinase 10 [Source:HGNC Symbol;Acc:HGNC:11388]	5	172042073	172188386
ENSG00000197385	2.02	3.66	4.04	8.09	6.48	11.52	-1.26713	6.25981e-15	6.60253e-14	ZNF860		344787	zinc finger protein 860 [Source:HGNC Symbol;Acc:HGNC:34513]	3	31981771	31991628
ENSG00000182585	2.08	1.19	2.34	7.72	8.57	5.46	-1.95203	6.29725e-15	6.63738e-14	EPGN	NM_001270989	255324	epithelial mitogen [Source:HGNC Symbol;Acc:HGNC:17470]	4	74308473	74315307
ENSG00000188158	1.61	1.81	2.88	0.78	0.59	1.64	1.32514	6.33503e-15	6.66789e-14	NHS	NM_001291867	4810	Nance-Horan syndrome (congenital cataracts and dental anomalies) [Source:HGNC Symbol;Acc:HGNC:7820]	X	17375420	17735994
ENSG00000164938	4.63	8.7	10.37	19.21	19.07	22.64	-1.2579	6.65411e-15	6.99399e-14	TP53INP1	NM_001135733	94241	tumor protein p53 inducible nuclear protein 1 [Source:HGNC Symbol;Acc:HGNC:18022]	8	94925972	94949411
ENSG00000254858	12.53	17.52	16.61	8.93	5.74	9.53	1.13581	7.14904e-15	7.50898e-14	MPV17L2	NM_032683	84769	MPV17 mitochondrial membrane protein-like 2 [Source:HGNC Symbol;Acc:HGNC:28177]	19	18193182	18196948
ENSG00000114270	2.48	3.59	4.18	1.46	1.1	2.33	1.37807	7.30299e-15	7.66535e-14	COL7A1		1294	collagen, type VII, alpha 1 [Source:HGNC Symbol;Acc:HGNC:2214]	3	48564073	48595267
ENSG00000025039	1.33	2.92	2.75	5.47	4.36	7	-1.21123	7.70225e-15	8.0676e-14	RRAGD	NM_021244	58528	Ras-related GTP binding D [Source:HGNC Symbol;Acc:HGNC:19903]	6	89364636	89412270
ENSG00000276649	1.6	2.48	2.28	0.34	0.25	0.59	2.72854	7.81539e-15	8.17477e-14					20	1888128	1894374
ENSG00000164733	647.09	996.42	666.72	375.96	277.02	323.6	1.42093	8.07754e-15	8.43728e-14	CTSB		1508	cathepsin B [Source:HGNC Symbol;Acc:HGNC:2527]	8	11842524	11869448
ENSG00000271856	0.15	0.16	0.11	1	1.11	1.01	-2.67804	8.07724e-15	8.43728e-14	LINC01215		101929623	long intergenic non-protein coding RNA 1215 [Source:HGNC Symbol;Acc:HGNC:49651]	3	108125821	108138610
ENSG00000104112	0.11	0.34	0.22	0.87	0.74	1.2	-2.14235	8.1162e-15	8.47181e-14	SCG3	NM_013243	29106	secretogranin III [Source:HGNC Symbol;Acc:HGNC:13707]	15	51681353	51721031
ENSG00000206530	3.29	5.21	7.41	11.52	9.96	13.28	-1.2138	8.38376e-15	8.73901e-14	CFAP44		55779	cilia and flagella associated protein 44 [Source:HGNC Symbol;Acc:HGNC:25631]	3	113286930	113441610
ENSG00000165272	0.12	0.19	0.24	1.24	0.96	1.05	-2.42848	8.95847e-15	9.33164e-14	AQP3		360	aquaporin 3 (Gill blood group) [Source:HGNC Symbol;Acc:HGNC:636]	9	33441154	33447611
ENSG00000147394	3.83	5.75	4.75	13.17	9.44	10.5	-1.12155	9.02277e-15	9.39214e-14	ZNF185	NM_007150	7739	zinc finger protein 185 (LIM domain) [Source:HGNC Symbol;Acc:HGNC:12976]	X	152914442	152973480
ENSG00000159915	0.2	0.39	0.92	1.66	1.31	1.67	-1.88342	9.18905e-15	9.55864e-14	ZNF233		353355	zinc finger protein 233 [Source:HGNC Symbol;Acc:HGNC:30946]	19	44259880	44275317
ENSG00000112280	0.79	1.22	1.74	5	3.23	4.35	-1.63451	9.37231e-15	9.74255e-14	COL9A1	NM_001851	1297	collagen, type IX, alpha 1 [Source:HGNC Symbol;Acc:HGNC:2217]	6	70215061	70303083
ENSG00000108018	3.7	5.8	6.3	15.56	10.26	12.02	-1.27396	9.56698e-15	9.93125e-14	SORCS1	NM_001206569	114815	sortilin-related VPS10 domain containing receptor 1 [Source:HGNC Symbol;Acc:HGNC:16697]	10	106573663	107164534
ENSG00000148481	2.25	1.91	2.77	7.42	7.09	7.1	-1.42888	9.82874e-15	1.0196e-13	FAM188A		80013	family with sequence similarity 188, member A [Source:HGNC Symbol;Acc:HGNC:23578]	10	15778170	15860520
ENSG00000064393	18.29	31.35	38.48	15.41	10.52	13.71	1.20399	9.90909e-15	1.02723e-13	HIPK2	NM_022740	28996	homeodomain interacting protein kinase 2 [Source:HGNC Symbol;Acc:HGNC:14402]	7	139561570	139777778
ENSG00000066382	0.17	0.64	0.33	2.64	2.22	1.75	-3.03921	1.02723e-14	1.06415e-13	MPPED2	NM_001145399	744	metallophosphoesterase domain containing 2 [Source:HGNC Symbol;Acc:HGNC:1180]	11	30384493	30586872
ENSG00000104047	2.85	4.07	5.03	9.7	10.54	10.23	-1.34049	1.0407e-14	1.07736e-13	DTWD1	NM_001144955	56986	DTW domain containing 1 [Source:HGNC Symbol;Acc:HGNC:30926]	15	49620980	49656232
ENSG00000188211	1.53	2.19	2.05	0.77	0.4	0.92	1.47894	1.08382e-14	1.12047e-13	NCR3LG1	NM_001202439	374383	natural killer cell cytotoxicity receptor 3 ligand 1 [Source:HGNC Symbol;Acc:HGNC:42400]	11	17351726	17377341
ENSG00000126226	7.42	8.54	9.13	19.29	13.13	20.52	-1.04038	1.14171e-14	1.1787e-13	PCID2	NM_001127202	55795	PCI domain containing 2 [Source:HGNC Symbol;Acc:HGNC:25653]	13	113177539	113208715
ENSG00000249599	0.49	0.65	0.27	5.94	7.02	4.34	-3.42782	1.14539e-14	1.18169e-13	BMPR1B-AS1			BMPR1B antisense RNA 1 (head to head) [Source:HGNC Symbol;Acc:HGNC:50864]	4	94743800	94757533
ENSG00000188177	0.59	0.96	1.1	1.97	2.17	2.36	-1.33639	1.16754e-14	1.20373e-13	ZC3H6	NM_198581	376940	zinc finger CCCH-type containing 6 [Source:HGNC Symbol;Acc:HGNC:24762]	2	112275594	112340063
ENSG00000179277	3.91	6.23	5.65	15.59	10.32	15.11	-1.21375	1.22414e-14	1.26122e-13	MEIS3P1			Meis homeobox 3 pseudogene 1 [Source:HGNC Symbol;Acc:HGNC:7002]	17	15786618	15787575
ENSG00000164532	3.66	6.61	5.92	1.96	1.5	2.86	1.60609	1.24769e-14	1.2846e-13	TBX20	NM_001077653	57057	T-box 20 [Source:HGNC Symbol;Acc:HGNC:11598]	7	35202430	35254147
ENSG00000224568	1.38	1.75	2.18	0.67	0.48	0.45	2.00892	1.25718e-14	1.29261e-13					2	107529487	107556326
ENSG00000172985	2.33	4.26	4.39	0.82	0.5	1.57	2.1258	1.28676e-14	1.32123e-13	SH3RF3	NM_001099289	344558	SH3 domain containing ring finger 3 [Source:HGNC Symbol;Acc:HGNC:24699]	2	109129348	109504632
ENSG00000128989	35.56	63.1	62.95	111.43	94.9	129.54	-1.13863	1.30327e-14	1.33727e-13	ARPP19	NM_001306196	10776	cAMP-regulated phosphoprotein, 19kDa [Source:HGNC Symbol;Acc:HGNC:16967]	15	52547045	52569883
ENSG00000163297	3.94	8.24	8.21	2.15	1.17	3.13	1.68123	1.3384e-14	1.37052e-13	ANTXR2	NM_058172	118429	anthrax toxin receptor 2 [Source:HGNC Symbol;Acc:HGNC:21732]	4	79901149	80125454
ENSG00000157890	0.56	0.88	0.87	2.63	1.81	2.9	-1.74577	1.34648e-14	1.37786e-13	MEGF11		84465	multiple EGF-like-domains 11 [Source:HGNC Symbol;Acc:HGNC:29635]	15	65895079	66253747
ENSG00000261188	0.88	1.09	1.3	3.67	3.76	4.05	-1.65265	1.39818e-14	1.42883e-13					22	26512537	26514568
ENSG00000189212	0.37	0.57	0.67	0.08	0.07	0.18	2.59077	1.4191e-14	1.44923e-13	DPY19L2P1			DPY19L2 pseudogene 1 [Source:HGNC Symbol;Acc:HGNC:22305]	7	35079989	35186041
ENSG00000183690	0.3	0.43	0.43	1.78	1.48	1.51	-1.92495	1.42024e-14	1.44941e-13	EFHC2		80258	EF-hand domain (C-terminal) containing 2 [Source:HGNC Symbol;Acc:HGNC:26233]	X	44147882	44343672
ENSG00000181649	36.21	39.16	36.68	16.24	13.13	13.09	1.58876	1.48079e-14	1.50916e-13	PHLDA2	NM_003311	7262	pleckstrin homology-like domain, family A, member 2 [Source:HGNC Symbol;Acc:HGNC:12385]	11	2928273	2929455
ENSG00000115896	0.03	0.06	0.15	0.44	0.42	0.66	-2.81558	1.53694e-14	1.56534e-13	PLCL1	NM_006226	5334	phospholipase C-like 1 [Source:HGNC Symbol;Acc:HGNC:9063]	2	197804702	198572581
ENSG00000183971	0.51	1.01	0.64	3.24	2.57	3.18	-2.25888	1.53956e-14	1.56695e-13	NPW		283869	neuropeptide W [Source:HGNC Symbol;Acc:HGNC:30509]	16	2009926	2020755
ENSG00000123700	1.15	2.14	2.27	0.56	0.31	0.7	1.90493	1.57585e-14	1.60173e-13	KCNJ2		3759	potassium channel, inwardly rectifying subfamily J, member 2 [Source:HGNC Symbol;Acc:HGNC:6263]	17	70168673	70180048
ENSG00000083642	5.68	7.57	9.5	16.51	14.61	18.08	-1.00312	1.63234e-14	1.6558e-13	PDS5B	NM_015032	23047	PDS5 cohesin associated factor B [Source:HGNC Symbol;Acc:HGNC:20418]	13	32586427	32778019
ENSG00000103227	0.6	0.35	0.92	3.31	1.65	2.47	-2.22619	1.64535e-14	1.66788e-13	LMF1	NM_022773	64788	lipase maturation factor 1 [Source:HGNC Symbol;Acc:HGNC:14154]	16	853634	981318
ENSG00000228120	1.19	1.52	1.46	0.24	0.15	0.38	2.67496	1.69708e-14	1.71566e-13					21	43159066	43162277
ENSG00000278927	1.19	1.52	1.46	0.24	0.15	0.38	2.67496	1.69708e-14	1.71566e-13					21	6550749	6553955
ENSG00000129474	68.78	129.35	122.24	61.51	39.89	82.7	1.04349	1.89817e-14	1.91516e-13	AJUBA	NM_032876	84962	ajuba LIM protein [Source:HGNC Symbol;Acc:HGNC:20250]	14	22971174	22982642
ENSG00000166387	6.54	9.84	9.03	5.75	4.85	7.24	1.12294	1.93906e-14	1.95251e-13	PPFIBP2		8495	PTPRF interacting protein, binding protein 2 (liprin beta 2) [Source:HGNC Symbol;Acc:HGNC:9250]	11	7513298	7657127
ENSG00000037280	0.05	0.04	0.27	0.99	0.72	0.84	-2.64734	1.94394e-14	1.95611e-13	FLT4	NM_182925	2324	fms-related tyrosine kinase 4 [Source:HGNC Symbol;Acc:HGNC:3767]	5	180601506	180649624
ENSG00000184060	4.62	8.9	8.73	4.39	2.54	4.06	1.14348	1.94556e-14	1.95644e-13	ADAP2		55803	ArfGAP with dual PH domains 2 [Source:HGNC Symbol;Acc:HGNC:16487]	17	30906344	30959322
ENSG00000187678	7.12	11.78	12.42	5.34	3.62	6.8	1.15769	1.94847e-14	1.95807e-13	SPRY4	NM_030964	81848	sprouty RTK signaling antagonist 4 [Source:HGNC Symbol;Acc:HGNC:15533]	5	142310427	142326455
ENSG00000083635	1.52	2.18	2.5	5.28	4.92	5.56	-1.20351	1.95244e-14	1.95945e-13	NUFIP1	NM_012345	26747	nuclear fragile X mental retardation protein interacting protein 1 [Source:HGNC Symbol;Acc:HGNC:8057]	13	44939249	44989483
ENSG00000243566	2.38	3.51	3	13.27	9.99	9.65	-1.6149	1.952e-14	1.95945e-13	UPK3B		80761	uroplakin 3B [Source:HGNC Symbol;Acc:HGNC:21444]	7	76510428	76516521
ENSG00000167080	0.55	0.73	0.56	0.15	0.06	0.25	1.90219	2.05826e-14	2.06154e-13	B4GALNT2	NM_001159388	124872	beta-1,4-N-acetyl-galactosaminyl transferase 2 [Source:HGNC Symbol;Acc:HGNC:24136]	17	49132460	49176840
ENSG00000162745	0.66	1.17	0.66	0.21	0.06	0.21	3.15348	2.22159e-14	2.22071e-13	OLFML2B		25903	olfactomedin-like 2B [Source:HGNC Symbol;Acc:HGNC:24558]	1	161983192	162023854
ENSG00000183833	1.59	1.76	2.01	4.4	3.85	6.2	-1.27409	2.35054e-14	2.3465e-13	MAATS1		89876	MYCBP-associated, testis expressed 1 [Source:HGNC Symbol;Acc:HGNC:24010]	3	119703022	119767102
ENSG00000026297	5.63	8.57	7.59	17.89	14.94	19.02	-1.07828	2.53135e-14	2.52366e-13	RNASET2		8635	ribonuclease T2 [Source:HGNC Symbol;Acc:HGNC:21686]	6	166929504	166957191
ENSG00000059378	7.4	14.68	10.93	6.37	4.89	6.43	1.11197	2.64952e-14	2.63626e-13	PARP12	NM_022750	64761	poly (ADP-ribose) polymerase family, member 12 [Source:HGNC Symbol;Acc:HGNC:21919]	7	140023744	140063721
ENSG00000180340	3.13	4.57	4.37	12.68	7.83	10.58	-1.19594	2.69123e-14	2.676e-13	FZD2	NM_001466	2535	frizzled class receptor 2 [Source:HGNC Symbol;Acc:HGNC:4040]	17	44557459	44559570
ENSG00000189362	3.61	4.1	4.72	9.5	8.37	9.77	-1.00905	2.80001e-14	2.78233e-13	NEMP2	NM_001142645	100131211	nuclear envelope integral membrane protein 2 [Source:HGNC Symbol;Acc:HGNC:33700]	2	190504342	190534722
ENSG00000176542	4.94	8.52	10.67	20.76	15.74	18.97	-1.13975	2.83949e-14	2.8197e-13	KIAA2018		205717	KIAA2018 [Source:HGNC Symbol;Acc:HGNC:30494]	3	113648385	113696646
ENSG00000144712	0.88	1.43	1.51	3.69	2.63	3.56	-1.19477	2.93974e-14	2.91542e-13	CAND2	NM_012298	23066	cullin-associated and neddylation-dissociated 2 (putative) [Source:HGNC Symbol;Acc:HGNC:30689]	3	12796472	12871916
ENSG00000160999	3.86	6.38	5.58	2.21	2.03	2.34	1.46695	3.04686e-14	3.01967e-13	SH2B2		10603	SH2B adaptor protein 2 [Source:HGNC Symbol;Acc:HGNC:17381]	7	102285091	102321711
ENSG00000151623	1.45	2.77	2.63	1.12	0.57	1.04	1.29695	3.07658e-14	3.04713e-13	NR3C2		4306	nuclear receptor subfamily 3, group C, member 2 [Source:HGNC Symbol;Acc:HGNC:7979]	4	148078762	148444698
ENSG00000163291	13.76	26.2	25.38	8.79	8	11.49	1.25311	3.13357e-14	3.10154e-13	PAQR3		152559	progestin and adipoQ receptor family member III [Source:HGNC Symbol;Acc:HGNC:30130]	4	78887127	78939438
ENSG00000149131	0.31	0.58	0.5	5	3.76	2.47	-2.81792	3.14475e-14	3.11057e-13	SERPING1		710	serpin peptidase inhibitor, clade G (C1 inhibitor), member 1 [Source:HGNC Symbol;Acc:HGNC:1228]	11	57597387	57614853
ENSG00000134323	1.46	2.38	1.84	0.79	0.5	0.58	1.73124	3.17588e-14	3.1352e-13	MYCN	NM_005378	4613	v-myc avian myelocytomatosis viral oncogene neuroblastoma derived homolog [Source:HGNC Symbol;Acc:HGNC:7559]	2	15940564	15947007
ENSG00000032742	1.2	1.67	1.77	4.02	3.41	4.39	-1.28355	3.21633e-14	3.17098e-13	IFT88	NM_006531	8100	intraflagellar transport 88 [Source:HGNC Symbol;Acc:HGNC:20606]	13	20567069	20691437
ENSG00000165449	1.23	2.1	1.94	4.6	4.58	5.1	-1.24868	3.31171e-14	3.26288e-13	SLC16A9	NM_194298	220963	solute carrier family 16, member 9 [Source:HGNC Symbol;Acc:HGNC:23520]	10	59650761	59736002
ENSG00000082269	8.56	14.17	15.25	6.62	5.42	7.33	1.0642	3.4039e-14	3.35153e-13	FAM135A		57579	family with sequence similarity 135, member A [Source:HGNC Symbol;Acc:HGNC:21084]	6	70412941	70561174
ENSG00000123200	6.69	12.35	14.46	22.98	21.75	26.25	-1.15977	3.4809e-14	3.42288e-13	ZC3H13		23091	zinc finger CCCH-type containing 13 [Source:HGNC Symbol;Acc:HGNC:20368]	13	45954465	46052759
ENSG00000172927	3.04	4.78	4.45	1.5	1.22	1.98	1.48904	3.49355e-14	3.43309e-13	MYEOV	NM_001293291	26579	myeloma overexpressed [Source:HGNC Symbol;Acc:HGNC:7563]	11	69294138	69367726
ENSG00000198298	2.28	3.2	4.04	8.33	5.91	8.33	-1.11549	3.50687e-14	3.44394e-13	ZNF485	NM_145312	220992	zinc finger protein 485 [Source:HGNC Symbol;Acc:HGNC:23440]	10	43606407	43617903
ENSG00000235954	2.57	3.87	4.97	11.21	9.4	11.86	-1.24316	3.5321e-14	3.46646e-13	TTC28-AS1		284900	TTC28 antisense RNA 1 [Source:HGNC Symbol;Acc:HGNC:29336]	22	27919376	28008581
ENSG00000232677	0.36	0.57	0.96	2.23	2.05	3.02	-1.95014	3.64118e-14	3.57119e-13	LINC00665		100506930	long intergenic non-protein coding RNA 665 [Source:HGNC Symbol;Acc:HGNC:44323]	19	36313067	36331718
ENSG00000187733	0.09	0.19	0.16	1.23	1.06	0.9	-2.77723	3.66962e-14	3.59675e-13	AMY1C	NM_001008219	278	amylase, alpha 1C (salivary) [Source:HGNC Symbol;Acc:HGNC:476]	1	103750406	103758690
ENSG00000164107	0.08	0.17	0.03	0.92	0.72	1.02	-3.01265	3.85529e-14	3.77629e-13	HAND2		9464	heart and neural crest derivatives expressed 2 [Source:HGNC Symbol;Acc:HGNC:4808]	4	173524969	173530229
ENSG00000091986	101.35	164.09	133.25	83.35	62.69	67.7	1.07462	3.93298e-14	3.84989e-13	CCDC80	NM_199511	151887	coiled-coil domain containing 80 [Source:HGNC Symbol;Acc:HGNC:30649]	3	112596794	112649530
ENSG00000183087	0.11	0.18	0.2	0.97	0.71	0.94	-2.1878	4.02054e-14	3.9305e-13	GAS6		2621	growth arrest-specific 6 [Source:HGNC Symbol;Acc:HGNC:4168]	13	113820549	113864067
ENSG00000150977	0.56	0.74	0.75	1.9	1.57	1.92	-1.23068	4.35646e-14	4.25615e-13	RILPL2	NM_145058	196383	Rab interacting lysosomal protein-like 2 [Source:HGNC Symbol;Acc:HGNC:28787]	12	123410683	123436717
ENSG00000135424	0.31	0.55	0.5	2.59	2.02	2.97	-1.99967	4.55488e-14	4.44138e-13	ITGA7	NM_001144996	3679	integrin, alpha 7 [Source:HGNC Symbol;Acc:HGNC:6143]	12	55684568	55716043
ENSG00000139289	1.51	2.91	3.47	0.7	0.64	1.26	1.70145	4.7973e-14	4.67474e-13	PHLDA1		22822	pleckstrin homology-like domain, family A, member 1 [Source:HGNC Symbol;Acc:HGNC:8933]	12	76025447	76033932
ENSG00000147872	6.9	10.5	8.06	20.82	15.87	23.3	-1.05728	5.10927e-14	4.97232e-13	PLIN2		123	perilipin 2 [Source:HGNC Symbol;Acc:HGNC:248]	9	19108375	19149290
ENSG00000023892	0.11	0.34	0.38	1.89	1.28	1.57	-2.31945	5.22046e-14	5.07399e-13	DEF6	NM_022047	50619	DEF6 guanine nucleotide exchange factor [Source:HGNC Symbol;Acc:HGNC:2760]	6	35297852	35321771
ENSG00000213626	165.99	270.76	177.29	117.75	71.65	112.71	1.1861	5.73804e-14	5.56988e-13	LBH	NM_030915	81606	limb bud and heart development [Source:HGNC Symbol;Acc:HGNC:29532]	2	30231531	30323730
ENSG00000159784	0.45	0.85	0.9	0.24	0.22	0.26	1.75261	6.06837e-14	5.88675e-13	FAM131B	NM_001278297	9715	family with sequence similarity 131, member B [Source:HGNC Symbol;Acc:HGNC:22202]	7	143353400	143362770
ENSG00000043591	0.39	0.55	0.78	0.09	0.07	0.17	2.6199	6.1141e-14	5.9273e-13	ADRB1	NM_000684	153	adrenoceptor beta 1 [Source:HGNC Symbol;Acc:HGNC:285]	10	114044056	114046908
ENSG00000167476	5.37	6.79	6.4	20.19	13.44	17.96	-1.28767	6.1673e-14	5.97504e-13	JSRP1	NM_144616	126306	junctional sarcoplasmic reticulum protein 1 [Source:HGNC Symbol;Acc:HGNC:24963]	19	2252252	2269759
ENSG00000166448	0.11	0.14	0.15	0.84	0.37	0.66	-2.59028	6.30301e-14	6.0987e-13	TMEM130	NM_001134450	222865	transmembrane protein 130 [Source:HGNC Symbol;Acc:HGNC:25429]	7	98846488	98870771
ENSG00000125148	79.26	62.43	67.62	14.71	18.16	23.71	2.13664	6.38619e-14	6.17522e-13	MT2A	NM_005953	4502	metallothionein 2A [Source:HGNC Symbol;Acc:HGNC:7406]	16	56608199	56609497
ENSG00000136144	2.01	2.63	2.06	5.55	5.14	5.73	-1.23951	6.48729e-14	6.26897e-13	RCBTB1	NM_018191	55213	regulator of chromosome condensation (RCC1) and BTB (POZ) domain containing protein 1 [Source:HGNC Symbol;Acc:HGNC:18243]	13	49531946	49585583
ENSG00000144406	0.62	1.15	0.8	0.26	0.17	0.43	1.40827	6.7869e-14	6.5543e-13	UNC80		285175	unc-80 homolog (C. elegans) [Source:HGNC Symbol;Acc:HGNC:26582]	2	209771993	209999300
ENSG00000069998	4.15	6.34	5.98	14.07	9.21	14.49	-1.03582	6.8065e-14	6.56903e-13	CECR5	NM_017829	27440	cat eye syndrome chromosome region, candidate 5 [Source:HGNC Symbol;Acc:HGNC:1843]	22	17137511	17165287
ENSG00000168772	0.03	0.38	0.22	0.4	0.54	0.5	-2.5378	6.81934e-14	6.57722e-13	CXXC4	NM_025212	80319	CXXC finger protein 4 [Source:HGNC Symbol;Acc:HGNC:24593]	4	104468312	104494901
ENSG00000164176	1.42	2.37	3.9	0.43	0.21	0.47	2.99981	6.84547e-14	6.59822e-13	EDIL3	NM_005711	10085	EGF-like repeats and discoidin I-like domains 3 [Source:HGNC Symbol;Acc:HGNC:3173]	5	83940554	84384793
ENSG00000233429	3.63	3.65	3.6	12.27	13.09	13.99	-1.68843	6.93204e-14	6.6774e-13	HOTAIRM1			HOXA transcript antisense RNA, myeloid-specific 1 [Source:HGNC Symbol;Acc:HGNC:37117]	7	27095647	27100265
ENSG00000065357	2.04	2.24	2.22	7.47	5.02	7.65	-1.32927	7.43366e-14	7.13783e-13	DGKA		1606	diacylglycerol kinase, alpha 80kDa [Source:HGNC Symbol;Acc:HGNC:2849]	12	55927319	55954027
ENSG00000249626	0.22	0.37	0.44	1.62	1.99	2.13	-2.35006	7.96078e-14	7.61974e-13					3	197634315	197635811
ENSG00000158828	7.37	10.33	10.66	6.62	3.39	6.4	1.07647	8.30008e-14	7.92442e-13	PINK1	NM_032409	65018	PTEN induced putative kinase 1 [Source:HGNC Symbol;Acc:HGNC:14581]	1	20633455	20651511
ENSG00000107954	0.55	1.48	1.3	0.3	0.14	0.53	1.93508	8.60845e-14	8.20846e-13	NEURL1	NM_004210	9148	neuralized E3 ubiquitin protein ligase 1 [Source:HGNC Symbol;Acc:HGNC:7761]	10	103493979	103592552
ENSG00000243444	0.43	0.59	0.59	2.62	1.55	1.66	-1.68829	8.8157e-14	8.40078e-13	PALM2	NM_001037293	114299	paralemmin 2 [Source:HGNC Symbol;Acc:HGNC:15845]	9	109640788	109946703
ENSG00000123329	0.24	0.29	0.2	1.22	0.64	2.3	-2.63264	8.82748e-14	8.4067e-13	ARHGAP9	NM_032496	64333	Rho GTPase activating protein 9 [Source:HGNC Symbol;Acc:HGNC:14130]	12	57472255	57488814
ENSG00000241014	0.06	0.06	0.1	0.62	0.45	0.52	-2.7848	8.97195e-14	8.53352e-13			653160		1	34974356	34985313
ENSG00000213888	1.14	2.31	2.4	6.36	4.08	5.25	-1.39819	1.01994e-13	9.65841e-13	LINC01521			long intergenic non-protein coding RNA 1521 [Source:HGNC Symbol;Acc:HGNC:26029]	22	31346777	31348719
ENSG00000083290	1.3	2.86	2.32	5.26	3.94	4.52	-1.25034	1.02311e-13	9.68234e-13	ULK2		9706	unc-51 like autophagy activating kinase 2 [Source:HGNC Symbol;Acc:HGNC:13480]	17	19770829	19867936
ENSG00000166262	0.73	0.99	0.48	3.09	2.48	2.84	-1.98516	1.0251e-13	9.69516e-13	FAM227B		196951	family with sequence similarity 227, member B [Source:HGNC Symbol;Acc:HGNC:26543]	15	49326962	49620931
ENSG00000135338	2.55	4.19	4.41	1.87	1.75	1.96	1.125	1.02996e-13	9.73503e-13	LCA5	NM_001122769	167691	Leber congenital amaurosis 5 [Source:HGNC Symbol;Acc:HGNC:31923]	6	79484991	79537458
ENSG00000156384	9.44	13	14.03	6.28	5.62	6.47	1.16178	1.05336e-13	9.94996e-13	SFR1		119392	SWI5-dependent homologous recombination repair protein 1 [Source:HGNC Symbol;Acc:HGNC:29574]	10	104122058	104126385
ENSG00000260914	13.12	17.75	15.22	7.14	5.18	9.32	1.29824	1.05832e-13	9.99049e-13				Uncharacterized protein [Source:UniProtKB/TrEMBL;Acc:I3L4J1]	16	69299682	69322700
ENSG00000130518	0.16	0.39	0.39	1.19	0.95	1.67	-2.01947	1.12559e-13	1.05859e-12	KIAA1683	NM_025249	80726	KIAA1683 [Source:HGNC Symbol;Acc:HGNC:29350]	19	18257097	18274509
ENSG00000149972	0.56	0.74	1.03	0.19	0.08	0.37	2.11542	1.15204e-13	1.08212e-12	CNTN5		53942	contactin 5 [Source:HGNC Symbol;Acc:HGNC:2175]	11	99020953	100358885
ENSG00000166707	1.85	1.38	1.48	0.48	0.14	0.87	2.15446	1.15405e-13	1.08333e-12	ZCCHC18		644353	zinc finger, CCHC domain containing 18 [Source:HGNC Symbol;Acc:HGNC:32459]	X	104112131	104115846
ENSG00000237289	6.92	9.12	7.72	20.72	16.75	22.37	-1.17321	1.15581e-13	1.08431e-12	CKMT1B		1159	creatine kinase, mitochondrial 1B [Source:HGNC Symbol;Acc:HGNC:1995]	15	43593054	43604901
ENSG00000229320	3.42	5.4	5.84	13.32	8.93	14.74	-1.14681	1.16369e-13	1.09102e-12	KRT8P12			keratin 8 pseudogene 12 [Source:HGNC Symbol;Acc:HGNC:28057]	3	160565447	160569248
ENSG00000102934	14.72	21.38	16.53	8.71	5.8	9.49	1.18025	1.18298e-13	1.10842e-12	PLLP		51090	plasmolipin [Source:HGNC Symbol;Acc:HGNC:18553]	16	57248547	57284687
ENSG00000104427	12.99	23.59	19.43	6.61	4.14	7.68	1.30489	1.22021e-13	1.14259e-12	ZC2HC1A	NM_016010	51101	zinc finger, C2HC-type containing 1A [Source:HGNC Symbol;Acc:HGNC:24277]	8	78666047	78719765
ENSG00000132321	2.64	5.34	4.79	8.43	7.54	8.67	-1.00801	1.24563e-13	1.16567e-12	IQCA1		79781	IQ motif containing with AAA domain 1 [Source:HGNC Symbol;Acc:HGNC:26195]	2	236324147	236507542
ENSG00000117322	0.15	0.23	0.22	0.64	0.39	0.87	-2.43997	1.25546e-13	1.17414e-12	CR2	NM_001877	1380	complement component (3d/Epstein Barr virus) receptor 2 [Source:HGNC Symbol;Acc:HGNC:2336]	1	207454230	207489895
ENSG00000136854	7.13	9.95	10.89	5.12	3.88	8.25	1.08756	1.29757e-13	1.21277e-12	STXBP1		6812	syntaxin binding protein 1 [Source:HGNC Symbol;Acc:HGNC:11444]	9	127611760	127692936
ENSG00000215252	6.13	9.06	9.92	15.79	11.4	19.06	-1.03994	1.35996e-13	1.2703e-12	GOLGA8B	NM_001023567	23015	golgin A8 family, member B [Source:HGNC Symbol;Acc:HGNC:31973]	15	34525207	34588503
ENSG00000141753	71.01	113.13	89.45	48.01	33.72	62.49	1.1139	1.49766e-13	1.39634e-12	IGFBP4	NM_001552	3487	insulin-like growth factor binding protein 4 [Source:HGNC Symbol;Acc:HGNC:5473]	17	40443461	40457731
ENSG00000240771	1.29	2.65	2.16	6.75	4.49	5.41	-1.35369	1.49954e-13	1.39723e-12	ARHGEF25	NM_001111270	115557	Rho guanine nucleotide exchange factor (GEF) 25 [Source:HGNC Symbol;Acc:HGNC:30275]	12	57610180	57619379
ENSG00000168646	1.37	2.15	2.32	4.71	3.75	4.69	-1.13338	1.50255e-13	1.39917e-12	AXIN2	NM_004655	8313	axin 2 [Source:HGNC Symbol;Acc:HGNC:904]	17	65528563	65561647
ENSG00000099899	8.38	14.8	12.17	30.14	18.4	36.73	-1.09245	1.50643e-13	1.40192e-12	TRMT2A	NM_182984	27037	tRNA methyltransferase 2 homolog A (S. cerevisiae) [Source:HGNC Symbol;Acc:HGNC:24974]	22	20111866	20117392
ENSG00000151320	3.93	7.33	7.42	13.34	10.26	10.88	-1.06851	1.50994e-13	1.40432e-12	AKAP6	NM_004274	9472	A kinase (PRKA) anchor protein 6 [Source:HGNC Symbol;Acc:HGNC:376]	14	32329273	32837681
ENSG00000129675	0.07	0.07	0.1	0.43	0.33	0.51	-2.19999	1.53572e-13	1.42742e-12	ARHGEF6	NM_001306177	9459	Rac/Cdc42 guanine nucleotide exchange factor (GEF) 6 [Source:HGNC Symbol;Acc:HGNC:685]	X	136665547	136782088
ENSG00000145358	0.11	0.27	0.21	0.96	1.26	1.88	-2.71117	1.58996e-13	1.47601e-12	DDIT4L	NM_145244	115265	DNA-damage-inducible transcript 4-like [Source:HGNC Symbol;Acc:HGNC:30555]	4	100185870	100190782
ENSG00000196155	0.31	0.33	0.31	1.25	0.34	1.38	-2.24727	1.69042e-13	1.56831e-12	PLEKHG4		25894	pleckstrin homology domain containing, family G (with RhoGef domain) member 4 [Source:HGNC Symbol;Acc:HGNC:24501]	16	67277510	67289499
ENSG00000169047	3.43	4.69	5.95	2.69	2.18	2.89	1.0542	1.75493e-13	1.62616e-12	IRS1	NM_005544	3667	insulin receptor substrate 1 [Source:HGNC Symbol;Acc:HGNC:6125]	2	226731317	226799759
ENSG00000235944	0.52	0.81	0.61	3.07	2.3	3.28	-1.91596	1.82657e-13	1.6915e-12	ZNF815P			zinc finger protein 815, pseudogene [Source:HGNC Symbol;Acc:HGNC:22029]	7	5823160	5854435
ENSG00000150551	78.33	121.23	124.68	47.75	31.79	72.86	1.27114	1.83881e-13	1.7018e-12	LYPD1	NM_144586	116372	LY6/PLAUR domain containing 1 [Source:HGNC Symbol;Acc:HGNC:28431]	2	132644853	132671579
ENSG00000169136	12.87	20.13	20.88	9.46	7.05	13.13	1.05712	1.87171e-13	1.73119e-12	ATF5	NM_012068	22809	activating transcription factor 5 [Source:HGNC Symbol;Acc:HGNC:790]	19	49928702	49933935
ENSG00000196440	0.09	0.25	0.2	0.75	0.81	0.77	-1.85421	1.93836e-13	1.78518e-12	ARMCX4		100131755	armadillo repeat containing, X-linked 4 [Source:HGNC Symbol;Acc:HGNC:28615]	X	101418287	101533459
ENSG00000242193	1.48	3.02	2.67	5.75	4.56	5.44	-1.1585	1.98425e-13	1.823e-12			730102		1	178006136	178037950
ENSG00000276846	0.89	1.85	1.89	5.93	5.1	5.75	-1.74286	2.02223e-13	1.85564e-12					19	37314868	37315620
ENSG00000204396	0.74	1.17	0.8	2.81	2.16	2.24	-1.5975	2.03296e-13	1.86435e-12	VWA7	NM_025258	80737	von Willebrand factor A domain containing 7 [Source:HGNC Symbol;Acc:HGNC:13939]	6	31765590	31777294
ENSG00000155760	2.88	5.06	4.64	10.99	8.09	9.11	-1.03119	2.07171e-13	1.89758e-12	FZD7	NM_003507	8324	frizzled class receptor 7 [Source:HGNC Symbol;Acc:HGNC:4045]	2	202034587	202038445
ENSG00000164663	0.7	1.47	1.61	3.5	2.25	4.13	-1.29814	2.15037e-13	1.96725e-12	USP49		25862	ubiquitin specific peptidase 49 [Source:HGNC Symbol;Acc:HGNC:20078]	6	41789896	41895361
ENSG00000159713	0.08	0.21	0.2	1.57	1.04	1.53	-2.70523	2.20405e-13	2.01391e-12	TPPP3	NM_015964	51673	tubulin polymerization-promoting protein family member 3 [Source:HGNC Symbol;Acc:HGNC:24162]	16	67389809	67393535
ENSG00000183770	2.09	3.06	3.17	6.76	4.84	8.26	-1.07718	2.2538e-13	2.05813e-12	FOXL2	NM_023067	668	forkhead box L2 [Source:HGNC Symbol;Acc:HGNC:1092]	3	138944224	138947140
ENSG00000143195	0.63	1.03	1.11	0.33	0.15	0.26	2.00241	2.27902e-13	2.0799e-12	ILDR2		387597	immunoglobulin-like domain containing receptor 2 [Source:HGNC Symbol;Acc:HGNC:18131]	1	166895711	166975482
ENSG00000135519	10.88	20.51	21.23	5.7	3.58	10.39	1.63996	2.39136e-13	2.1811e-12	KCNH3	NM_012284	23416	potassium channel, voltage gated eag related subfamily H, member 3 [Source:HGNC Symbol;Acc:HGNC:6252]	12	49539157	49558308
ENSG00000182405	0.22	0.48	0.58	1.38	1.03	1.72	-1.57103	2.41527e-13	2.20158e-12	PGBD4	NM_152595	161779	piggyBac transposable element derived 4 [Source:HGNC Symbol;Acc:HGNC:19401]	15	34102073	34108684
ENSG00000261324	0.09	0.34	0.3	1.03	0.99	1.3	-2.09597	2.48919e-13	2.26759e-12					12	14762504	14767931
ENSG00000221944	1.09	2.36	2.51	5.59	4.12	6.56	-1.3242	2.52062e-13	2.29484e-12	TIGD1	NM_145702	200765	tigger transposable element derived 1 [Source:HGNC Symbol;Acc:HGNC:14523]	2	232547968	232550592
ENSG00000166670	0.75	1.26	1.09	4.17	2.63	3.53	-1.5606	2.54105e-13	2.31204e-12	MMP10	NM_002425	4319	matrix metallopeptidase 10 [Source:HGNC Symbol;Acc:HGNC:7156]	11	102770503	102780628
ENSG00000136152	2.31	3.7	4.26	7.41	6.01	8.36	-1.01764	2.57001e-13	2.337e-12	COG3		83548	component of oligomeric golgi complex 3 [Source:HGNC Symbol;Acc:HGNC:18619]	13	45464898	45536630
ENSG00000171311	45.68	49.58	53.13	25.41	22.06	29.55	1.13049	2.65534e-13	2.41313e-12	EXOSC1	NM_016046	51013	exosome component 1 [Source:HGNC Symbol;Acc:HGNC:17286]	10	97436142	97446017
ENSG00000272703	3.89	5.7	6.68	1.01	0.91	1.97	2.31613	2.66031e-13	2.4162e-12					18	11857155	11857554
ENSG00000258947	45.67	67.07	73.68	21.43	14.64	37.49	1.54816	2.91015e-13	2.63518e-12	TUBB3		10381	tubulin, beta 3 class III [Source:HGNC Symbol;Acc:HGNC:20772]	16	89921392	89938761
ENSG00000078900	0.31	0.45	0.51	1.57	1.04	1.48	-1.46775	2.96205e-13	2.67897e-12	TP73	NM_005427	7161	tumor protein p73 [Source:HGNC Symbol;Acc:HGNC:12003]	1	3652520	3736201
ENSG00000109255	310.79	350.57	377.39	155.93	143.19	219.2	1.20057	3.0126e-13	2.72306e-12	NMU	NM_001292045	10874	neuromedin U [Source:HGNC Symbol;Acc:HGNC:7859]	4	55595229	55636698
ENSG00000108947	2.11	4.23	3.49	8.41	5.7	9.24	-1.09582	3.02873e-13	2.736e-12	EFNB3	NM_001406	1949	ephrin-B3 [Source:HGNC Symbol;Acc:HGNC:3228]	17	7705202	7711378
ENSG00000138380	1.26	1.9	1.7	4.43	2.89	3.6	-1.35251	3.26487e-13	2.94756e-12	CARF	NM_001104586	79800	calcium responsive transcription factor [Source:HGNC Symbol;Acc:HGNC:14435]	2	202912214	202987063
ENSG00000137825	1.49	2.37	2.04	0.73	0.53	1.11	1.73226	3.3516e-13	3.02377e-12	ITPKA		3706	inositol-trisphosphate 3-kinase A [Source:HGNC Symbol;Acc:HGNC:6178]	15	41493393	41503551
ENSG00000196776	394.67	568.97	574.85	1192.23	994.74	1194.74	-1.03943	3.35329e-13	3.02377e-12	CD47		961	CD47 molecule [Source:HGNC Symbol;Acc:HGNC:1682]	3	108043298	108091025
ENSG00000104361	1.62	1.97	2.38	6.06	4.39	5.99	-1.22072	3.37896e-13	3.04509e-12	NIPAL2		79815	NIPA-like domain containing 2 [Source:HGNC Symbol;Acc:HGNC:25854]	8	98189833	98294393
ENSG00000162777	4.22	6.01	5.16	14.08	9.5	15.09	-1.04891	3.67439e-13	3.30148e-12	DENND2D		79961	DENN/MADD domain containing 2D [Source:HGNC Symbol;Acc:HGNC:26192]	1	111187174	111204535
ENSG00000138669	0.34	0.64	0.6	1.8	1.37	2.22	-1.71429	3.71094e-13	3.33172e-12	PRKG2		5593	protein kinase, cGMP-dependent, type II [Source:HGNC Symbol;Acc:HGNC:9416]	4	81087370	81215117
ENSG00000196408	3.28	3.13	3.57	0.41	0.38	1.18	2.71146	3.71245e-13	3.33172e-12	NOXO1		124056	NADPH oxidase organizer 1 [Source:HGNC Symbol;Acc:HGNC:19404]	16	1978917	1984192
ENSG00000197016	0.9	1.48	2.24	3.45	2.83	3.9	-1.09148	3.86939e-13	3.4705e-12	ZNF470	NM_001001668	388566	zinc finger protein 470 [Source:HGNC Symbol;Acc:HGNC:22220]	19	56567511	56588911
ENSG00000140835	0.16	0.33	0.29	1.5	0.85	1.14	-2.19154	3.88047e-13	3.47837e-12	CHST4	NM_005769	10164	carbohydrate (N-acetylglucosamine 6-O) sulfotransferase 4 [Source:HGNC Symbol;Acc:HGNC:1972]	16	71525233	71538746
ENSG00000148459	2.72	4.51	4.13	10.24	7.24	9.47	-1.11599	3.97697e-13	3.56277e-12	PDSS1	NM_014317	23590	prenyl (decaprenyl) diphosphate synthase, subunit 1 [Source:HGNC Symbol;Acc:HGNC:17759]	10	26697659	26746798
ENSG00000116852	0.21	0.41	0.26	0.85	0.69	0.81	-1.35137	4.10069e-13	3.66925e-12	KIF21B	NM_017596	23046	kinesin family member 21B [Source:HGNC Symbol;Acc:HGNC:29442]	1	200969390	201023700
ENSG00000155287	17.05	26.24	22.23	12.85	7.45	14.68	1.14924	4.57218e-13	4.08387e-12	SLC25A28		81894	solute carrier family 25 (mitochondrial iron transporter), member 28 [Source:HGNC Symbol;Acc:HGNC:23472]	10	99610522	99620609
ENSG00000159556	1.03	1.71	1.62	0.45	0.3	0.78	1.8579	4.59225e-13	4.09937e-12	ISL2	NM_145805	64843	ISL LIM homeobox 2 [Source:HGNC Symbol;Acc:HGNC:18524]	15	76336724	76342476
ENSG00000129295	0.51	0.69	1.31	3.19	3.1	4.12	-1.77376	4.64726e-13	4.14452e-12	LRRC6		23639	leucine rich repeat containing 6 [Source:HGNC Symbol;Acc:HGNC:16725]	8	132571953	132675617
ENSG00000170175	1.21	1.86	1.55	5.01	3.37	3.98	-1.37836	4.81839e-13	4.29363e-12	CHRNB1	NM_000747	1140	cholinergic receptor, nicotinic, beta 1 (muscle) [Source:HGNC Symbol;Acc:HGNC:1961]	17	7445061	7457707
ENSG00000197506	0.18	0.43	0.39	1.33	1.19	0.94	-2.00283	4.95077e-13	4.40898e-12	SLC28A3	NM_001199633	64078	solute carrier family 28 (concentrative nucleoside transporter), member 3 [Source:HGNC Symbol;Acc:HGNC:16484]	9	84275457	84340683
ENSG00000270504	1.34	2.71	1.82	5.61	4.45	5.88	-1.29636	4.95753e-13	4.411e-12					6	3751111	3753871
ENSG00000104450	12.52	22.37	19.93	8.29	7.34	11.32	1.07365	5.09213e-13	4.52687e-12	SPAG1		6674	sperm associated antigen 1 [Source:HGNC Symbol;Acc:HGNC:11212]	8	100157906	100259278
ENSG00000148204	1.11	2.02	1.31	0.66	0.42	0.5	1.62348	5.15281e-13	4.57812e-12	CRB2		286204	crumbs family member 2 [Source:HGNC Symbol;Acc:HGNC:18688]	9	123356170	123380324
ENSG00000281415	910.19	1372.96	959.23	484.02	223.74	532.23	1.60169	5.57358e-13	4.94324e-12					12	52241481	52241613
ENSG00000010030	1.66	2.55	2.23	0.83	0.46	0.98	1.72717	5.79228e-13	5.13117e-12	ETV7	NM_001207035	51513	ets variant 7 [Source:HGNC Symbol;Acc:HGNC:18160]	6	36354091	36387800
ENSG00000212978	2.83	4.23	4.69	2.47	1.69	1.94	1.12424	5.88742e-13	5.20935e-12			339803		2	61141592	61144969
ENSG00000178075	1.33	1.71	1.42	3.86	2.72	3.58	-1.22032	6.10652e-13	5.40005e-12	GRAMD1C		54762	GRAM domain containing 1C [Source:HGNC Symbol;Acc:HGNC:25252]	3	113828182	113947174
ENSG00000267194	0.19	0.27	0.36	1.12	0.91	1.18	-1.82862	6.27886e-13	5.54856e-12					17	69551358	69553861
ENSG00000132429	1.79	2.73	2.25	6.76	6.69	7.19	-1.4726	6.63335e-13	5.85564e-12	POPDC3	NM_022361	64208	popeye domain containing 3 [Source:HGNC Symbol;Acc:HGNC:17649]	6	105158280	105179995
ENSG00000104164	7.64	15.17	15.3	26.65	23.59	32.99	-1.04369	6.7356e-13	5.93897e-12	BLOC1S6	NM_012388	26258	biogenesis of lysosomal organelles complex-1, subunit 6, pallidin [Source:HGNC Symbol;Acc:HGNC:8549]	15	45587123	45615999
ENSG00000275113	17.5	13.04	9.22	1.87	1.5	1.02	3.39285	6.73557e-13	5.93897e-12	GAGE2E			G antigen 2E [Source:HGNC Symbol;Acc:HGNC:31960]	X	49341192	49345922
ENSG00000023516	2.12	3.82	4.67	7.9	6.69	9.12	-1.0382	6.85403e-13	6.03987e-12	AKAP11	NM_016248	11215	A kinase (PRKA) anchor protein 11 [Source:HGNC Symbol;Acc:HGNC:369]	13	42272153	42323267
ENSG00000088543	0.43	0.58	0.88	2.43	1.52	2.29	-1.6	7.01702e-13	6.17628e-12	C3orf18	NM_001171740	51161	chromosome 3 open reading frame 18 [Source:HGNC Symbol;Acc:HGNC:24837]	3	50558025	50571027
ENSG00000152078	6.15	9.94	13.07	2.51	2.39	5.1	1.33351	7.37903e-13	6.48359e-12	TMEM56	NM_152487	148534	transmembrane protein 56 [Source:HGNC Symbol;Acc:HGNC:26477]	1	95117338	95197607
ENSG00000064763	5.78	12.28	6.73	18.19	10.15	13.42	-1.20665	7.63447e-13	6.70413e-12	FAR2		55711	fatty acyl CoA reductase 2 [Source:HGNC Symbol;Acc:HGNC:25531]	12	29149103	29340980
ENSG00000079308	3.18	5.87	6.04	14.98	8.74	12.69	-1.10231	7.68716e-13	6.74647e-12	TNS1	NM_022648	7145	tensin 1 [Source:HGNC Symbol;Acc:HGNC:11973]	2	217799789	218002995
ENSG00000277363	0.53	1.44	1.52	3.84	2.65	3.72	-1.45517	8.05371e-13	7.05178e-12	SRCIN1	NM_025248	80725	SRC kinase signaling inhibitor 1 [Source:HGNC Symbol;Acc:HGNC:29506]	17	38530016	38605930
ENSG00000137414	2.45	3.94	4.4	7.72	8.21	9.18	-1.09604	8.21473e-13	7.1886e-12	FAM8A1	NM_016255	51439	family with sequence similarity 8, member A1 [Source:HGNC Symbol;Acc:HGNC:16372]	6	17600355	17611719
ENSG00000129951	1.99	3.22	2.87	6.39	4.94	6.63	-1.05635	8.80242e-13	7.69842e-12		NM_024888	79948	Lipid phosphate phosphatase-related protein type 3 [Source:UniProtKB/Swiss-Prot;Acc:Q6T4P5]	19	812488	821977
ENSG00000185305	7.17	13.32	10.91	5.15	3.16	5.59	1.21581	9.07658e-13	7.9336e-12	ARL15		54622	ADP-ribosylation factor-like 15 [Source:HGNC Symbol;Acc:HGNC:25945]	5	53883945	54310582
ENSG00000167771	4.14	5.32	5.12	2.66	1.66	2.86	1.18121	1.03179e-12	8.98744e-12	RCOR2	NM_173587	283248	REST corepressor 2 [Source:HGNC Symbol;Acc:HGNC:27455]	11	63911221	63916844
ENSG00000175198	1.46	2.33	2.21	5.68	5	5.22	-1.11201	1.08477e-12	9.44347e-12	PCCA	NM_000282	5095	propionyl CoA carboxylase, alpha polypeptide [Source:HGNC Symbol;Acc:HGNC:8653]	13	100089015	100530435
ENSG00000140443	3.27	5.01	7.71	2.4	1.41	3.24	1.17455	1.09935e-12	9.56484e-12	IGF1R	NM_000875	3480	insulin-like growth factor 1 receptor [Source:HGNC Symbol;Acc:HGNC:5465]	15	98648971	98964530
ENSG00000099953	0.3	0.99	0.74	2.02	1.15	2.03	-1.77615	1.13421e-12	9.85683e-12	MMP11		4320	matrix metallopeptidase 11 [Source:HGNC Symbol;Acc:HGNC:7157]	22	23768226	23784316
ENSG00000101400	5.88	8.15	6.74	3.54	2.4	4.18	1.24037	1.19523e-12	1.03573e-11	SNTA1	NM_003098	6640	syntrophin, alpha 1 [Source:HGNC Symbol;Acc:HGNC:11167]	20	33407955	33443892
ENSG00000246582	1.09	2.66	3.34	6.57	3.97	6.33	-1.21792	1.20345e-12	1.04166e-11			389641		8	23224471	23230926
ENSG00000214814	0.37	0.66	0.54	0.22	0.15	0.19	1.61683	1.20492e-12	1.04196e-11	FER1L6	NM_001039112	654463	fer-1-like family member 6 [Source:HGNC Symbol;Acc:HGNC:28065]	8	123851987	124120061
ENSG00000137273	0.88	1.31	1.47	0.45	0.24	0.53	1.76151	1.26497e-12	1.0924e-11	FOXF2	NM_001452	2295	forkhead box F2 [Source:HGNC Symbol;Acc:HGNC:3810]	6	1389834	1395597
ENSG00000102362	1.63	3.22	2.95	1.39	0.93	0.97	1.23418	1.31122e-12	1.13169e-11	SYTL4	NM_080737	94121	synaptotagmin-like 4 [Source:HGNC Symbol;Acc:HGNC:15588]	X	100674491	100732123
ENSG00000189334	6.15	6.81	5.96	24.08	18.55	19.77	-1.52166	1.36707e-12	1.17855e-11	S100A14		57402	S100 calcium binding protein A14 [Source:HGNC Symbol;Acc:HGNC:18901]	1	153614255	153616986
ENSG00000117115	2.12	3.5	2.32	1.2	0.9	1	1.49673	1.37498e-12	1.18402e-11	PADI2	NM_007365	11240	peptidyl arginine deiminase, type II [Source:HGNC Symbol;Acc:HGNC:18341]	1	17066761	17119435
ENSG00000183831	1.51	1.82	1.75	5.27	3.9	5.59	-1.34559	1.39483e-12	1.19838e-11	ANKRD45	NM_198493	339416	ankyrin repeat domain 45 [Source:HGNC Symbol;Acc:HGNC:24786]	1	173609561	173669862
ENSG00000135363	3.9	6	4.62	2.29	1.26	2.83	1.42535	1.4225e-12	1.22076e-11	LMO2		4005	LIM domain only 2 (rhombotin-like 1) [Source:HGNC Symbol;Acc:HGNC:6642]	11	33858576	33892289
ENSG00000063438	3.76	5.62	7.33	1.79	0.89	2.54	1.89293	1.47886e-12	1.26625e-11	AHRR	NM_001242412	57491	aryl-hydrocarbon receptor repressor [Source:HGNC Symbol;Acc:HGNC:346]	5	304176	438291
ENSG00000109680	7.7	12.36	14.04	4.34	4.19	5.17	1.30481	1.55462e-12	1.32886e-11	TBC1D19		55296	TBC1 domain family, member 19 [Source:HGNC Symbol;Acc:HGNC:25624]	4	26576437	26755351
ENSG00000128408	2.46	2.5	2.81	0.97	0.69	0.75	1.90377	1.55883e-12	1.33171e-11	RIBC2	NM_015653	26150	RIB43A domain with coiled-coils 2 [Source:HGNC Symbol;Acc:HGNC:13241]	22	45413691	45432496
ENSG00000101665	25.77	42.87	47.65	16.79	10.28	23.47	1.34502	1.56704e-12	1.33796e-11	SMAD7	NM_005904	4092	SMAD family member 7 [Source:HGNC Symbol;Acc:HGNC:6773]	18	48919853	48950711
ENSG00000149573	4.25	6.39	4.1	13.72	9.31	12.73	-1.13345	1.68444e-12	1.43092e-11	MPZL2	NM_005797	10205	myelin protein zero-like 2 [Source:HGNC Symbol;Acc:HGNC:3496]	11	118253403	118264536
ENSG00000163617	0.93	2.37	2.15	4.27	2.84	3.8	-1.11051	1.68768e-12	1.43287e-11	KIAA1407	NM_020817	57577	KIAA1407 [Source:HGNC Symbol;Acc:HGNC:29272]	3	113964137	114056613
ENSG00000151240	0.78	1.05	1.74	2.99	2.39	3.34	-1.17929	1.74841e-12	1.48193e-11	DIP2C	NM_014974	22982	disco-interacting protein 2 homolog C [Source:HGNC Symbol;Acc:HGNC:29150]	10	274190	689743
ENSG00000224383	0.21	0.34	0.42	1.38	1.08	1.15	-1.79159	1.75609e-12	1.4876e-11	PRR29	NM_001191031	92340	proline rich 29 [Source:HGNC Symbol;Acc:HGNC:25673]	17	63998351	64004304
ENSG00000139178	4.81	6.86	6.67	16.3	12.31	11.58	-1.09178	1.80812e-12	1.52996e-11	C1RL		51279	complement component 1, r subcomponent-like [Source:HGNC Symbol;Acc:HGNC:21265]	12	7089587	7109273
ENSG00000213462	1.46	2.15	2.36	4.56	3.33	4.69	-1.18849	1.82001e-12	1.53916e-11	ERV3-1	NM_001007253	2086	endogenous retrovirus group 3, member 1 [Source:HGNC Symbol;Acc:HGNC:3454]	7	64990809	65006743
ENSG00000214013	2.02	3.31	3.54	6.83	4.91	7.69	-1.10701	1.87893e-12	1.5881e-11	GANC		2595	glucosidase, alpha; neutral C [Source:HGNC Symbol;Acc:HGNC:4139]	15	42273233	42356935
ENSG00000111674	1.88	3.34	3.63	7.12	5.08	8.26	-1.15716	1.89447e-12	1.60034e-11	ENO2		2026	enolase 2 (gamma, neuronal) [Source:HGNC Symbol;Acc:HGNC:3353]	12	6913745	6923698
ENSG00000272468	0.33	0.79	0.8	3.37	2.71	5.21	-2.3869	1.92659e-12	1.62566e-11					6	27122657	27123221
ENSG00000259479	3.64	5.3	6.15	13.8	8.53	10.35	-1.16802	1.94747e-12	1.64235e-11	SORD2P			sorbitol dehydrogenase 2, pseudogene [Source:HGNC Symbol;Acc:HGNC:49919]	15	44825747	44884694
ENSG00000066735	0.22	0.34	0.43	1.29	0.77	1.97	-1.80541	1.98916e-12	1.67564e-11	KIF26A	NM_015656	26153	kinesin family member 26A [Source:HGNC Symbol;Acc:HGNC:20226]	14	104138723	104180894
ENSG00000116663	2.89	3.92	3.48	12.07	6.88	10.52	-1.2679	2.03203e-12	1.71081e-11	FBXO6	NM_018438	26270	F-box protein 6 [Source:HGNC Symbol;Acc:HGNC:13585]	1	11664124	11674354
ENSG00000083454	3.75	7.68	6.07	2.95	1.86	3.48	1.3683	2.04247e-12	1.71863e-11	P2RX5		5026	purinergic receptor P2X, ligand gated ion channel, 5 [Source:HGNC Symbol;Acc:HGNC:8536]	17	3672199	3696404
ENSG00000260285	0.26	0.44	0.32	1.23	0.82	1.4	-1.55467	2.11254e-12	1.77638e-11					14	103525010	103529072
ENSG00000122678	1.74	2.28	3.67	4.97	4.63	6.97	-1.0893	2.27785e-12	1.90925e-11	POLM	NM_001284331	27434	polymerase (DNA directed), mu [Source:HGNC Symbol;Acc:HGNC:9185]	7	44072247	44082540
ENSG00000149243	15.13	19.65	16.96	9.84	5.9	9.99	1.15701	2.28094e-12	1.91077e-11	KLHL35		283212	kelch-like family member 35 [Source:HGNC Symbol;Acc:HGNC:26597]	11	75422394	75430629
ENSG00000175938	1.21	1.96	1.24	5.07	3.32	4.92	-1.4053	2.31497e-12	1.93821e-11	ORAI3	NM_152288	93129	ORAI calcium release-activated calcium modulator 3 [Source:HGNC Symbol;Acc:HGNC:28185]	16	30949066	30956461
ENSG00000179091	126.53	151.4	148.13	90.74	62.24	88.82	1.01639	2.62152e-12	2.18759e-11	CYC1	NM_001916	1537	cytochrome c-1 [Source:HGNC Symbol;Acc:HGNC:2579]	8	144095027	144097525
ENSG00000145198	0.92	2.06	1.69	0.42	0.35	0.68	2.13353	2.63487e-12	2.19631e-11	VWA5B2	NM_138345	90113	von Willebrand factor A domain containing 5B2 [Source:HGNC Symbol;Acc:HGNC:25144]	3	184230429	184242329
ENSG00000095596	1.52	2.5	3.17	0.4	0.3	1.09	2.4566	2.65958e-12	2.21568e-11	CYP26A1	NM_057157	1592	cytochrome P450, family 26, subfamily A, polypeptide 1 [Source:HGNC Symbol;Acc:HGNC:2603]	10	93073475	93077890
ENSG00000168404	0.22	0.51	0.24	1.07	1.01	1.76	-2.02579	2.81579e-12	2.34066e-11	MLKL	NM_001142497	197259	mixed lineage kinase domain-like [Source:HGNC Symbol;Acc:HGNC:26617]	16	74671855	74700960
ENSG00000197558	0.11	0.33	0.19	0.85	0.97	0.46	-1.7435	2.91945e-12	2.42415e-11	SSPO		23145	SCO-spondin [Source:HGNC Symbol;Acc:HGNC:21998]	7	149776042	149833979
ENSG00000158315	0.22	0.51	0.6	1.88	1.66	2.14	-1.82078	3.01686e-12	2.50366e-11	RHBDL2		54933	rhomboid, veinlet-like 2 (Drosophila) [Source:HGNC Symbol;Acc:HGNC:16083]	1	38885807	38941799
ENSG00000107201	16.29	30.64	31.66	12.16	9.67	18.25	1.12224	3.04035e-12	2.51901e-11	DDX58		23586	DEAD (Asp-Glu-Ala-Asp) box polypeptide 58 [Source:HGNC Symbol;Acc:HGNC:19102]	9	32455705	32526324
ENSG00000174307	17.99	27.07	22.95	13.74	8.35	15.69	1.07864	3.13716e-12	2.59637e-11	PHLDA3	NM_012396	23612	pleckstrin homology-like domain, family A, member 3 [Source:HGNC Symbol;Acc:HGNC:8934]	1	201464383	201469237
ENSG00000103811	3.39	3.6	3.84	13.51	9.38	10.94	-1.40414	3.26789e-12	2.70012e-11	CTSH	NM_004390	1512	cathepsin H [Source:HGNC Symbol;Acc:HGNC:2535]	15	78921058	78949574
ENSG00000233396	1.75	2.93	3.05	6.39	5.72	7.72	-1.17502	3.28303e-12	2.71115e-11					1	146052566	146061948
ENSG00000135406	1.01	1.15	1.41	0.4	0.38	0.6	2.1277	3.30408e-12	2.72704e-11	PRPH		5630	peripherin [Source:HGNC Symbol;Acc:HGNC:9461]	12	49293252	49298686
ENSG00000279368	0.31	0.41	0.46	1.7	1.11	1.68	-1.76914	3.43504e-12	2.82895e-11					6	6685148	6686984
ENSG00000115841	2	2.88	2.9	6.85	5.2	8.87	-1.32918	3.44239e-12	2.83345e-11	RMDN2		151393	regulator of microtubule dynamics 2 [Source:HGNC Symbol;Acc:HGNC:26567]	2	37923187	38067142
ENSG00000166780	3.98	5.85	5.25	2.71	1.56	2.45	1.32916	3.62464e-12	2.97859e-11	C16orf45	NM_033201	89927	chromosome 16 open reading frame 45 [Source:HGNC Symbol;Acc:HGNC:19213]	16	15434295	15625028
ENSG00000089250	37.25	62.41	75.71	24.13	15.61	35.99	1.35127	3.76146e-12	3.08935e-11	NOS1	NM_001204213	4842	nitric oxide synthase 1 (neuronal) [Source:HGNC Symbol;Acc:HGNC:7872]	12	117208142	117452170
ENSG00000147606	1.84	2.62	2.87	7.49	5.16	16.91	-1.97049	3.86535e-12	3.1695e-11	SLC26A7		115111	solute carrier family 26 (anion exchanger), member 7 [Source:HGNC Symbol;Acc:HGNC:14467]	8	91209494	91398152
ENSG00000138622	0.58	1.2	1.78	0.35	0.2	0.42	1.98736	4.01067e-12	3.28688e-11	HCN4	NM_005477	10021	hyperpolarization activated cyclic nucleotide gated potassium channel 4 [Source:HGNC Symbol;Acc:HGNC:16882]	15	73319859	73369264
ENSG00000271474	0.11	0.24	0.22	0.72	0.66	0.9	-1.8544	4.0283e-12	3.29954e-11					4	95549129	95552457
ENSG00000150471	6.77	12.58	15.95	5.4	4.47	6.44	1.16569	4.12112e-12	3.3719e-11	ADGRL3		23284	adhesion G protein-coupled receptor L3 [Source:HGNC Symbol;Acc:HGNC:20974]	4	61201258	62078335
ENSG00000237807	0.1	0.1	0.2	0.68	0.59	0.88	-2.254	4.20364e-12	3.43756e-11					8	53515171	53523931
ENSG00000114450	13.73	23.88	21.93	9.39	6.88	10.13	1.04052	4.22995e-12	3.45721e-11	GNB4	NM_021629	59345	guanine nucleotide binding protein (G protein), beta polypeptide 4 [Source:HGNC Symbol;Acc:HGNC:20731]	3	179396089	179451590
ENSG00000165863	0.5	0.88	0.69	2.65	1.81	4.35	-1.87461	4.27909e-12	3.49547e-11	C10orf82	NM_144661	143379	chromosome 10 open reading frame 82 [Source:HGNC Symbol;Acc:HGNC:28500]	10	116663696	116670264
ENSG00000266714	1.38	1.19	2.16	3.95	2.05	3.84	-1.84183	4.58004e-12	3.73526e-11	MYO15B			myosin XVB [Source:HGNC Symbol;Acc:HGNC:14083]	17	75588058	75626501
ENSG00000110318	0.14	0.25	0.15	0.58	0.55	0.45	-1.87875	4.7121e-12	3.84089e-11	CEP126	NM_020802	57562	centrosomal protein 126kDa [Source:HGNC Symbol;Acc:HGNC:29264]	11	101915015	102001058
ENSG00000130829	0.5	0.56	0.83	2.35	1.59	2.34	-1.55985	4.88442e-12	3.97705e-11	DUSP9		1852	dual specificity phosphatase 9 [Source:HGNC Symbol;Acc:HGNC:3076]	X	153642492	153651326
ENSG00000155016	4.51	9.14	7.66	3.67	2.91	4.97	1.01776	4.96252e-12	4.03846e-11	CYP2U1	NM_183075	113612	cytochrome P450, family 2, subfamily U, polypeptide 1 [Source:HGNC Symbol;Acc:HGNC:20582]	4	107931369	107953457
ENSG00000088002	0.42	0.45	0.41	2.09	1.4	2.18	-1.93147	5.24294e-12	4.25979e-11	SULT2B1	NM_177973	6820	sulfotransferase family, cytosolic, 2B, member 1 [Source:HGNC Symbol;Acc:HGNC:11459]	19	48552075	48599425
ENSG00000000971	0.19	0.13	0.12	0.66	0.54	0.58	-2.29548	5.44537e-12	4.4195e-11	CFH	NM_000186	3075	complement factor H [Source:HGNC Symbol;Acc:HGNC:4883]	1	196651878	196747504
ENSG00000253305	1.07	1.61	1.84	0.57	0.38	0.88	1.50267	5.61128e-12	4.54683e-11	PCDHGB6	NM_032100	56100	protocadherin gamma subfamily B, 6 [Source:HGNC Symbol;Acc:HGNC:8713]	5	141408021	141512979
ENSG00000075142	140.55	139.03	125.77	63.81	51.36	59.04	1.35582	5.71969e-12	4.63218e-11	SRI	NM_001256891	6717	sorcin [Source:HGNC Symbol;Acc:HGNC:11292]	7	88205118	88226993
ENSG00000166770	10.23	13.06	14.31	7	5.63	8.35	1.02472	6.14135e-12	4.96303e-11	ZNF667-AS1			ZNF667 antisense RNA 1 (head to head) [Source:HGNC Symbol;Acc:HGNC:44321]	19	56477250	56500666
ENSG00000123201	0.46	0.24	0.2	1.1	0.59	2.17	-2.02683	6.27912e-12	5.06894e-11	GUCY1B2		2974	guanylate cyclase 1, soluble, beta 2 (pseudogene) [Source:HGNC Symbol;Acc:HGNC:4686]	13	50994511	51080862
ENSG00000158186	24.58	41.99	42.64	16.53	12.67	26.99	1.15942	6.51302e-12	5.24654e-11	MRAS	NM_012219	22808	muscle RAS oncogene homolog [Source:HGNC Symbol;Acc:HGNC:7227]	3	138347648	138405534
ENSG00000260628	5.52	8.38	8.27	2.92	2.42	2.81	1.58259	6.57427e-12	5.28742e-11					16	31975803	32003728
ENSG00000228889	0.3	0.41	0.52	1.9	1.3	1.54	-1.80515	6.73079e-12	5.40755e-11	UBAC2-AS1		100289373	UBAC2 antisense RNA 1 [Source:HGNC Symbol;Acc:HGNC:42502]	13	99196377	99200710
ENSG00000008300	0.4	0.79	0.77	1.5	1.02	1.44	-1.01482	7.0604e-12	5.66332e-11	CELSR3	NM_001407	1951	cadherin, EGF LAG seven-pass G-type receptor 3 [Source:HGNC Symbol;Acc:HGNC:3230]	3	48636469	48662915
ENSG00000124496	1.2	1.98	1.74	4.43	2.91	3.49	-1.03742	7.54393e-12	6.02875e-11	TRERF1	NM_033502	55809	transcriptional regulating factor 1 [Source:HGNC Symbol;Acc:HGNC:18273]	6	42224931	42452051
ENSG00000055813	0.55	0.75	0.95	0.25	0.2	0.36	1.66178	7.79019e-12	6.21569e-11	CCDC85A	NM_001080433	114800	coiled-coil domain containing 85A [Source:HGNC Symbol;Acc:HGNC:29400]	2	56184123	56386173
ENSG00000103490	0.75	0.53	0.94	3.51	2.74	4.31	-2.07528	8.19771e-12	6.52706e-11	PYCARD	NM_013258	29108	PYD and CARD domain containing [Source:HGNC Symbol;Acc:HGNC:16608]	16	31201485	31203450
ENSG00000096093	1.4	1.98	2.14	4.27	3.19	5.73	-1.11201	8.98059e-12	7.13909e-11	EFHC1		114327	EF-hand domain (C-terminal) containing 1 [Source:HGNC Symbol;Acc:HGNC:16406]	6	52420308	52495785
ENSG00000087076	0.72	0.81	0.66	3	2.78	3.47	-1.76654	9.32236e-12	7.403e-11	HSD17B14	NM_016246	51171	hydroxysteroid (17-beta) dehydrogenase 14 [Source:HGNC Symbol;Acc:HGNC:23238]	19	48813017	48836678
ENSG00000080493	0.36	0.96	1.03	0.2	0.1	0.29	2.15213	9.72555e-12	7.70696e-11	SLC4A4	NM_001098484	8671	solute carrier family 4 (sodium bicarbonate cotransporter), member 4 [Source:HGNC Symbol;Acc:HGNC:11030]	4	71187286	71572087
ENSG00000164136	2.97	3.03	3.6	1.45	1.12	1.18	1.54924	9.90232e-12	7.83471e-11	IL15	NM_000585	3600	interleukin 15 [Source:HGNC Symbol;Acc:HGNC:5977]	4	141636599	141733987
ENSG00000175920	6.6	12.05	10.07	4.11	2.36	5.42	1.39756	1.05553e-11	8.33824e-11	DOK7		285489	docking protein 7 [Source:HGNC Symbol;Acc:HGNC:26594]	4	3463311	3501473
ENSG00000099377	0.57	1.37	1.3	3.43	2.48	3.51	-1.40079	1.05848e-11	8.35714e-11	HSD3B7	NM_001142778	80270	hydroxy-delta-5-steroid dehydrogenase, 3 beta- and steroid delta-isomerase 7 [Source:HGNC Symbol;Acc:HGNC:18324]	16	30985207	30989152
ENSG00000261771	1.06	1.29	1.31	2.89	2.22	2.95	-1.43181	1.09402e-11	8.63328e-11	DYX1C1-CCPG1		100533483	DYX1C1-CCPG1 readthrough (NMD candidate) [Source:HGNC Symbol;Acc:HGNC:43019]	15	55355248	55498360
ENSG00000146700	14.39	22	16.75	11.53	6.36	11.75	1.02146	1.10731e-11	8.73357e-11	SSC4D		136853	scavenger receptor cysteine rich family, 4 domains [Source:HGNC Symbol;Acc:HGNC:14461]	7	76389334	76409695
ENSG00000136146	7.16	10.44	8.49	21.39	18.44	23.87	-1.1852	1.1151e-11	8.79046e-11	MED4		29079	mediator complex subunit 4 [Source:HGNC Symbol;Acc:HGNC:17903]	13	48053323	48095131
ENSG00000188747	0.19	0.19	0.19	1.17	0.76	0.98	-2.28863	1.13479e-11	8.93636e-11	NOXA1	NM_006647	10811	NADPH oxidase activator 1 [Source:HGNC Symbol;Acc:HGNC:10668]	9	137423350	137434406
ENSG00000178026	0.58	0.85	0.62	2.75	1.53	2.61	-1.68252	1.23898e-11	9.73651e-11	LRRC75B	NM_207644	388886	leucine rich repeat containing 75B [Source:HGNC Symbol;Acc:HGNC:33155]	22	24585620	24593208
ENSG00000230937	0.15	0.38	0.42	1.4	0.94	1.04	-2.07792	1.30174e-11	1.02138e-10	MIR205HG			MIR205 host gene [Source:HGNC Symbol;Acc:HGNC:43562]	1	209428820	209432838
ENSG00000056291	1.38	2.1	1.65	0.51	0.26	0.72	1.97701	1.38404e-11	1.08202e-10	NPFFR2	NM_004885	10886	neuropeptide FF receptor 2 [Source:HGNC Symbol;Acc:HGNC:4525]	4	72031804	72148067
ENSG00000112667	5.48	6.54	5.55	20.86	17.15	17.83	-1.47308	1.40407e-11	1.0954e-10	DNPH1	NM_006443	10591	2'-deoxynucleoside 5'-phosphate N-hydrolase 1 [Source:HGNC Symbol;Acc:HGNC:21218]	6	43225629	43229484
ENSG00000121579	93.91	156.98	159.94	253.89	247.04	304.79	-1.05721	1.45448e-11	1.13298e-10	NAA50	NM_025146	80218	N(alpha)-acetyltransferase 50, NatE catalytic subunit [Source:HGNC Symbol;Acc:HGNC:29533]	3	113716460	113746300
ENSG00000172260	6.86	11.22	10.3	1.3	0.73	3.53	2.42179	1.45762e-11	1.13484e-10	NEGR1	NM_173808	257194	neuronal growth regulator 1 [Source:HGNC Symbol;Acc:HGNC:17302]	1	71395940	72282734
ENSG00000077092	0.16	0.4	0.27	0.87	0.7	0.78	-1.91176	1.5096e-11	1.17229e-10	RARB	NM_001290216	5915	retinoic acid receptor, beta [Source:HGNC Symbol;Acc:HGNC:9865]	3	25174332	25597932
ENSG00000255073	1.07	1.98	1.81	0.51	0.16	0.67	2.24062	1.51348e-11	1.1747e-10	ZFP91-CNTF			ZFP91-CNTF readthrough (NMD candidate) [Source:HGNC Symbol;Acc:HGNC:33441]	11	58579172	58624639
ENSG00000106392	4.55	7.44	6.68	12.34	9.3	15.08	-1.21338	1.52099e-11	1.17992e-10	C1GALT1		56913	core 1 synthase, glycoprotein-N-acetylgalactosamine 3-beta-galactosyltransferase 1 [Source:HGNC Symbol;Acc:HGNC:24337]	7	7156934	7248651
ENSG00000158806	0.43	2.53	1.53	3.94	2	2.31	-2.2837	1.53393e-11	1.18873e-10	NPM2		10361	nucleophosmin/nucleoplasmin 2 [Source:HGNC Symbol;Acc:HGNC:7930]	8	22024125	22036897
ENSG00000232445	1.09	1.44	1.11	6.09	6.5	5	-2.11941	1.53345e-11	1.18873e-10			101927746		7	101308346	101310985
ENSG00000138606	1.3	1.71	1.93	5.23	4.05	4.74	-1.43072	1.55242e-11	1.20184e-10	SHF	NM_001301168	90525	Src homology 2 domain containing F [Source:HGNC Symbol;Acc:HGNC:25116]	15	45167214	45201175
ENSG00000132746	1.78	3.17	2.32	6.53	4.6	6.25	-1.19191	1.61209e-11	1.24611e-10	ALDH3B2	NM_001031615	222	aldehyde dehydrogenase 3 family, member B2 [Source:HGNC Symbol;Acc:HGNC:411]	11	67662162	67681200
ENSG00000127415	2.39	4.2	4.74	7.84	6.56	8.47	-1.02604	1.6624e-11	1.28434e-10	IDUA	NM_000203	3425	iduronidase, alpha-L- [Source:HGNC Symbol;Acc:HGNC:5391]	4	986997	1004506
ENSG00000144026	1.88	2.97	2.59	5.08	3.31	5.02	-1.08598	1.66342e-11	1.28447e-10	ZNF514		84874	zinc finger protein 514 [Source:HGNC Symbol;Acc:HGNC:25894]	2	95147330	95165413
ENSG00000175305	4.64	7.58	7.54	14.11	13.05	16.44	-1.20912	1.73696e-11	1.34057e-10	CCNE2		9134	cyclin E2 [Source:HGNC Symbol;Acc:HGNC:1590]	8	94879770	94896678
ENSG00000095637	3.51	5.97	6.14	2.74	1.97	3.9	1.01569	1.74237e-11	1.34406e-10	SORBS1	NM_001290294	10580	sorbin and SH3 domain containing 1 [Source:HGNC Symbol;Acc:HGNC:14565]	10	95311771	95561414
ENSG00000257671	6.73	12.16	14.27	5.13	3.19	6.74	1.29946	1.76663e-11	1.36139e-10					12	52245048	52247448
ENSG00000162627	6.95	11.36	10.09	4.69	4.76	6.48	1.05222	1.77786e-11	1.36934e-10	SNX7	NM_152238	51375	sorting nexin 7 [Source:HGNC Symbol;Acc:HGNC:14971]	1	98661701	98760500
ENSG00000267128	0.53	0.68	0.45	3.12	1.42	2.64	-2.22044	1.89985e-11	1.45958e-10					17	76140556	76154650
ENSG00000154118	0.57	0.97	1.04	2.43	1.56	3.27	-1.33424	1.93979e-11	1.48951e-10	JPH3		57338	junctophilin 3 [Source:HGNC Symbol;Acc:HGNC:14203]	16	87601835	87698156
ENSG00000087842	3.27	4.56	3.29	11.38	8.46	10.1	-1.31872	2.0101e-11	1.54114e-10	PIR		8544	pirin (iron-binding nuclear protein) [Source:HGNC Symbol;Acc:HGNC:30048]	X	15384799	15493564
ENSG00000234352	1.62	1.57	2.97	0.53	0.58	0.26	2.08315	2.0332e-11	1.55806e-10			349160		7	136685559	137182107
ENSG00000171160	3.91	6.45	5.6	2.96	2.75	3.55	1.05418	2.05583e-11	1.57461e-10	MORN4	NM_178832	118812	MORN repeat containing 4 [Source:HGNC Symbol;Acc:HGNC:24001]	10	97614553	97633500
ENSG00000196154	16.87	15.23	13.35	72.87	68.46	57.75	-1.87007	2.06436e-11	1.57954e-10	S100A4		6275	S100 calcium binding protein A4 [Source:HGNC Symbol;Acc:HGNC:10494]	1	153543613	153550136
ENSG00000146166	0.07	0.06	0.07	0.46	0.56	0.46	-2.53669	2.1556e-11	1.64852e-10	LGSN		51557	lengsin, lens protein with glutamine synthetase domain [Source:HGNC Symbol;Acc:HGNC:21016]	6	63275951	63319977
ENSG00000171631	21.05	32.6	18.72	11.84	8.24	9.08	1.4283	2.17545e-11	1.66201e-10	P2RY6	NM_001277207	5031	pyrimidinergic receptor P2Y, G-protein coupled, 6 [Source:HGNC Symbol;Acc:HGNC:8543]	11	73264505	73298617
ENSG00000166415	0.09	0.03	0.13	0.7	0.89	0.63	-2.84228	2.21153e-11	1.68872e-10	WDR72		256764	WD repeat domain 72 [Source:HGNC Symbol;Acc:HGNC:26790]	15	53513741	53762878
ENSG00000239665	1.04	1.96	2.43	5.39	4.51	6.11	-1.31494	2.29518e-11	1.74729e-10					10	13631143	13668445
ENSG00000111344	1.94	2.54	2.42	5.79	3.29	6.53	-1.06852	2.34794e-11	1.78567e-10	RASAL1	NM_001193520	8437	RAS protein activator like 1 (GAP1 like) [Source:HGNC Symbol;Acc:HGNC:9873]	12	113098819	113136239
ENSG00000161277	8.63	11.39	10.8	5.58	3.96	6.01	1.1155	2.3536e-11	1.78907e-10	THAP8	NM_152658	199745	THAP domain containing 8 [Source:HGNC Symbol;Acc:HGNC:23191]	19	36034985	36054762
ENSG00000133112	307.52	303.65	315.62	896.44	821.04	872.37	-1.26237	2.41624e-11	1.83484e-10	TPT1	NM_003295	7178	tumor protein, translationally-controlled 1 [Source:HGNC Symbol;Acc:HGNC:12022]	13	45333471	45341370
ENSG00000183092	0.14	0.38	0.45	1.26	1.26	2.07	-1.8909	2.43188e-11	1.84579e-10	BEGAIN	NM_020836	57596	brain-enriched guanylate kinase-associated [Source:HGNC Symbol;Acc:HGNC:24163]	14	100537149	100587413
ENSG00000172716	0.35	0.51	0.53	1.45	1.91	1.2	-1.89376	2.48702e-11	1.88668e-10	SLFN11	NM_001104589	91607	schlafen family member 11 [Source:HGNC Symbol;Acc:HGNC:26633]	17	35350305	35373701
ENSG00000204257	0.56	0.57	0.23	3.45	2.36	2.03	-2.79416	2.49417e-11	1.89117e-10	HLA-DMA		3108	major histocompatibility complex, class II, DM alpha [Source:HGNC Symbol;Acc:HGNC:4934]	6	32948613	32969094
ENSG00000256061	1.76	1.91	3.15	5.99	6.43	6.43	-1.60987	2.51435e-11	1.90551e-10	DYX1C1		161582	dyslexia susceptibility 1 candidate 1 [Source:HGNC Symbol;Acc:HGNC:21493]	15	55410525	55508234
ENSG00000168806	1.88	2.76	2.4	5.32	2.96	5.72	-1.04046	2.53873e-11	1.92301e-10	LCMT2	NM_014793	9836	leucine carboxyl methyltransferase 2 [Source:HGNC Symbol;Acc:HGNC:17558]	15	43323649	43330605
ENSG00000126821	3.09	4.69	5.65	1.73	2.03	2.28	1.28192	2.58402e-11	1.9534e-10	SGPP1	NM_030791	81537	sphingosine-1-phosphate phosphatase 1 [Source:HGNC Symbol;Acc:HGNC:17720]	14	63684214	63728039
ENSG00000168032	1.73	2.76	2.7	0.94	1.08	1.08	1.33331	2.66115e-11	2.0097e-10	ENTPD3	NM_001248	956	ectonucleoside triphosphate diphosphohydrolase 3 [Source:HGNC Symbol;Acc:HGNC:3365]	3	40387156	40428619
ENSG00000270872	9.28	12.58	10.23	5.31	3.67	6.31	1.27646	2.70281e-11	2.04014e-10	SRGAP2D			SLIT-ROBO Rho GTPase activating protein 2D (pseudogene) [Source:HGNC Symbol;Acc:HGNC:43932]	1	143975087	144068350
ENSG00000171903	7.45	12.99	9.33	3.75	2.35	5.99	1.5126	2.82113e-11	2.12748e-10	CYP4F11	NM_001128932	57834	cytochrome P450, family 4, subfamily F, polypeptide 11 [Source:HGNC Symbol;Acc:HGNC:13265]	19	15912367	15934867
ENSG00000010610	0.1	0.41	0.08	0.59	0.46	0.64	-2.22401	2.88436e-11	2.17067e-10	CD4		920	CD4 molecule [Source:HGNC Symbol;Acc:HGNC:1678]	12	6786858	6820808
ENSG00000236008	0.16	0.17	0.37	0.79	0.35	0.43	-2.15218	2.96796e-11	2.23025e-10			101929567		2	8559833	8583792
ENSG00000101605	0.57	1.05	1.1	0.48	0.79	0.68	1.34951	3.02807e-11	2.27316e-10	MYOM1	NM_003803	8736	myomesin 1 [Source:HGNC Symbol;Acc:HGNC:7613]	18	3066807	3220108
ENSG00000115267	2.69	4.98	4.5	2.34	2.1	2.3	1.06752	3.13815e-11	2.35229e-10	IFIH1	NM_022168	64135	interferon induced with helicase C domain 1 [Source:HGNC Symbol;Acc:HGNC:18873]	2	162267079	162318703
ENSG00000115380	4.89	6.87	4.45	18.23	14.67	15.49	-1.41823	3.26499e-11	2.44252e-10	EFEMP1	NM_001039349	2202	EGF containing fibulin-like extracellular matrix protein 1 [Source:HGNC Symbol;Acc:HGNC:3218]	2	55865967	55924139
ENSG00000006025	2.78	4.56	4.18	7	6.12	8.8	-1.00809	3.41691e-11	2.54859e-10	OSBPL7	NM_145798	114881	oxysterol binding protein-like 7 [Source:HGNC Symbol;Acc:HGNC:16387]	17	47807372	47821834
ENSG00000152779	0.69	1.07	1.02	0.27	0.22	0.38	1.63632	3.54293e-11	2.64128e-10	SLC16A12	NM_213606	387700	solute carrier family 16, member 12 [Source:HGNC Symbol;Acc:HGNC:23094]	10	89430299	89556641
ENSG00000176595	0.41	0.9	0.88	0.24	0.24	0.33	1.57448	3.60814e-11	2.68725e-10	KBTBD11	NM_014867	9920	kelch repeat and BTB (POZ) domain containing 11 [Source:HGNC Symbol;Acc:HGNC:29104]	8	1973878	2006936
ENSG00000270547	0.71	1.13	1.04	0.24	0.16	0.48	1.86643	3.74586e-11	2.7857e-10	LINC01235		401492	long intergenic non-protein coding RNA 1235 [Source:HGNC Symbol;Acc:HGNC:49769]	9	13406380	13433053
ENSG00000116711	0.27	0.36	0.29	1.09	1.07	1.25	-1.71405	3.80966e-11	2.82757e-10	PLA2G4A	NM_024420	5321	phospholipase A2, group IVA (cytosolic, calcium-dependent) [Source:HGNC Symbol;Acc:HGNC:9035]	1	186828953	186988981
ENSG00000104055	0.15	0.2	0.08	0.87	0.52	1.29	-2.31343	4.04466e-11	2.99463e-10	TGM5	NM_201631	9333	transglutaminase 5 [Source:HGNC Symbol;Acc:HGNC:11781]	15	43232595	43266857
ENSG00000274021	0.51	1.1	1.04	0.25	0.13	0.36	1.99443	4.13128e-11	3.05727e-10					12	89351015	89353271
ENSG00000117691	6.01	5.63	5.82	19.9	17.07	19.61	-1.47615	4.19512e-11	3.10299e-10	NENF	NM_013349	29937	neudesin neurotrophic factor [Source:HGNC Symbol;Acc:HGNC:30384]	1	212432887	212446379
ENSG00000131746	1.5	2.16	1.25	0.39	0.4	0.53	1.83934	4.38132e-11	3.23755e-10	TNS4		84951	tensin 4 [Source:HGNC Symbol;Acc:HGNC:24352]	17	40475828	40501597
ENSG00000138271	1.35	2.43	1.96	5.1	3.88	5.37	-1.16146	4.38939e-11	3.24192e-10	GPR87		53836	G protein-coupled receptor 87 [Source:HGNC Symbol;Acc:HGNC:4538]	3	151294086	151316952
ENSG00000108352	1.51	2.85	2.04	4.61	2.93	5.08	-1.1607	4.58549e-11	3.3785e-10	RAPGEFL1	NM_001303533	51195	Rap guanine nucleotide exchange factor (GEF)-like 1 [Source:HGNC Symbol;Acc:HGNC:17428]	17	40177010	40195656
ENSG00000257341	0.73	0.88	0.91	7.15	2.8	9.47	-2.47464	4.59332e-11	3.38262e-10	CRIP1			cysteine-rich protein 1 (intestinal) [Source:HGNC Symbol;Acc:HGNC:2360]	14	105487199	105492267
ENSG00000116544	0.31	0.64	0.6	1.63	0.96	2.03	-1.42296	4.7602e-11	3.49869e-10	DLGAP3	NM_001080418	58512	discs, large (Drosophila) homolog-associated protein 3 [Source:HGNC Symbol;Acc:HGNC:30368]	1	34865436	34929585
ENSG00000157227	0.12	0.29	0.39	0.97	0.66	0.72	-2.1041	4.77872e-11	3.51059e-10	MMP14	NM_004995	4323	matrix metallopeptidase 14 (membrane-inserted) [Source:HGNC Symbol;Acc:HGNC:7160]	14	22836557	22849027
ENSG00000078725	1.43	2.4	1.76	0.8	0.71	0.98	1.28421	5.03771e-11	3.69546e-10	BRINP1		1620	bone morphogenetic protein/retinoic acid inducible neural-specific 1 [Source:HGNC Symbol;Acc:HGNC:2687]	9	119153458	119369467
ENSG00000100121	1.44	1.76	2.08	0.39	0.48	0.7	2.04806	5.10069e-11	3.73985e-10	GGTLC2		91227	gamma-glutamyltransferase light chain 2 [Source:HGNC Symbol;Acc:HGNC:18596]	22	22644475	22647903
ENSG00000112559	0.4	0.5	0.66	1.79	1.57	2.42	-1.78305	5.3623e-11	3.92404e-10	MDFI		4188	MyoD family inhibitor [Source:HGNC Symbol;Acc:HGNC:6967]	6	41636882	41654246
ENSG00000138135	0.67	1.51	1.04	0.31	0.27	0.22	2.08172	5.62985e-11	4.1059e-10	CH25H	NM_003956	9023	cholesterol 25-hydroxylase [Source:HGNC Symbol;Acc:HGNC:1907]	10	89205629	89207314
ENSG00000272211	0.06	0.15	0.27	0.9	1.06	0.87	-2.48521	5.71728e-11	4.16765e-10					2	196151263	196154881
ENSG00000147100	0.07	0.21	0.16	0.63	0.5	0.77	-1.86807	5.92078e-11	4.30976e-10	SLC16A2	NM_006517	6567	solute carrier family 16, member 2 (thyroid hormone transporter) [Source:HGNC Symbol;Acc:HGNC:10923]	X	74421461	74533917
ENSG00000137070	0.56	1.13	1.51	3.41	2.63	3.15	-1.27922	6.05284e-11	4.40164e-10	IL11RA		3590	interleukin 11 receptor, alpha [Source:HGNC Symbol;Acc:HGNC:5967]	9	34650702	34661892
ENSG00000128045	2.47	3.48	3.22	1.3	1.11	2.06	1.29107	6.15699e-11	4.47523e-10	RASL11B	NM_023940	65997	RAS-like, family 11, member B [Source:HGNC Symbol;Acc:HGNC:23804]	4	52862290	52866835
ENSG00000259498	1.84	3.81	4.86	0.71	0.4	1.13	2.32996	6.27066e-11	4.55565e-10					15	63046034	63049387
ENSG00000159450	0.02	0.07	0.07	0.25	0.2	0.26	-2.04317	6.41303e-11	4.65685e-10	TCHH		7062	trichohyalin [Source:HGNC Symbol;Acc:HGNC:11791]	1	152106317	152115454
ENSG00000111913	1.13	1.89	1.76	3.88	2.59	5.29	-1.15105	6.6403e-11	4.81956e-10	FAM65B	NM_014722	9750	family with sequence similarity 65, member B [Source:HGNC Symbol;Acc:HGNC:13872]	6	24804282	25042168
ENSG00000151876	1.19	1.4	1.02	3.7	3.72	4.02	-1.58728	6.77363e-11	4.91162e-10	FBXO4		26272	F-box protein 4 [Source:HGNC Symbol;Acc:HGNC:13583]	5	41925254	41941743
ENSG00000142621	1.03	1.58	1.28	4.42	3.73	5.95	-1.25996	7.32967e-11	5.30716e-10	FHAD1		114827	forkhead-associated (FHA) phosphopeptide binding domain 1 [Source:HGNC Symbol;Acc:HGNC:29408]	1	15247272	15400283
ENSG00000230749	0.41	0.42	0.59	2.57	1.96	2.86	-2.19546	7.49744e-11	5.42343e-10	MEIS1-AS2		100873998	MEIS1 antisense RNA 2 [Source:HGNC Symbol;Acc:HGNC:40370]	2	66439088	66441836
ENSG00000233930	2.66	5.13	5.13	2.01	1.9	2.95	1.23835	7.8127e-11	5.64607e-10	KRTAP5-AS1		338651	KRTAP5-1/KRTAP5-2 antisense RNA 1 [Source:HGNC Symbol;Acc:HGNC:27877]	11	1571353	1599184
ENSG00000203280	0.44	0.47	0.79	3.44	1.98	2.44	-2.06096	8.061e-11	5.81439e-10			100128531		22	25102433	25112692
ENSG00000138468	1.55	2.93	3.26	5.21	4.91	6.56	-1.10729	8.193e-11	5.90678e-10	SENP7	NM_020654	57337	SUMO1/sentrin specific peptidase 7 [Source:HGNC Symbol;Acc:HGNC:30402]	3	101324205	101513241
ENSG00000130822	0.28	0.45	0.35	1.89	1.18	1.6	-2.20743	8.2124e-11	5.91794e-10	PNCK		139728	pregnancy up-regulated nonubiquitous CaM kinase [Source:HGNC Symbol;Acc:HGNC:13415]	X	153669730	153689010
ENSG00000163520	0.98	1.18	0.92	3.05	1.75	2.82	-1.15763	8.24008e-11	5.93506e-10	FBLN2	NM_001004019	2199	fibulin 2 [Source:HGNC Symbol;Acc:HGNC:3601]	3	13549131	13638422
ENSG00000278291	0.13	0.28	0.24	0.69	0.58	0.8	-1.5488	8.29402e-11	5.96822e-10					13	20699307	20703718
ENSG00000153292	4.62	7.66	4.86	17.75	10.77	12.51	-1.30926	8.3297e-11	5.99104e-10	ADGRF1	NM_153840	266977	adhesion G protein-coupled receptor F1 [Source:HGNC Symbol;Acc:HGNC:18990]	6	46997703	47042363
ENSG00000176928	0.25	0.56	0.59	0.13	0.1	0.2	1.87807	8.73113e-11	6.25889e-10	GCNT4	NM_016591	51301	glucosaminyl (N-acetyl) transferase 4, core 2 [Source:HGNC Symbol;Acc:HGNC:17973]	5	75025346	75030899
ENSG00000139192	4.37	6.27	6.62	2.77	2.71	2.31	1.32771	9.08135e-11	6.49454e-10	TAPBPL		55080	TAP binding protein-like [Source:HGNC Symbol;Acc:HGNC:30683]	12	6451690	6466517
ENSG00000069974	2.14	2.55	2.69	6.64	4.3	5.96	-1.21091	9.27227e-11	6.62581e-10	RAB27A	NM_004580	5873	RAB27A, member RAS oncogene family [Source:HGNC Symbol;Acc:HGNC:9766]	15	55202966	55319113
ENSG00000173918	2.92	4.62	3.54	1.43	1.25	2.07	1.32714	9.27367e-11	6.62581e-10	C1QTNF1		114897	C1q and tumor necrosis factor related protein 1 [Source:HGNC Symbol;Acc:HGNC:14324]	17	79022814	79049788
ENSG00000185875	1.41	2.24	2.41	4.28	4.02	6.7	-1.14548	9.29577e-11	6.63532e-10	THNSL1		79896	threonine synthase-like 1 (S. cerevisiae) [Source:HGNC Symbol;Acc:HGNC:26160]	10	25016658	25026664
ENSG00000259250	2.06	4	3.09	10.28	10.17	9.64	-1.59781	9.58302e-11	6.82423e-10					15	58587507	58591676
ENSG00000241058	0.93	3.09	1.79	4.52	4.08	6.24	-1.51057	9.6731e-11	6.88514e-10	NSUN6	NM_182543	221078	NOP2/Sun domain family, member 6 [Source:HGNC Symbol;Acc:HGNC:23529]	10	18545561	18659285
ENSG00000178096	0.51	0.69	0.71	2.94	2.51	2.48	-1.85814	9.6903e-11	6.89412e-10	BOLA1		51027	bolA family member 1 [Source:HGNC Symbol;Acc:HGNC:24263]	1	149887890	149900798
ENSG00000123179	8.03	10.7	9.57	22.62	22.65	25.04	-1.15594	9.94459e-11	7.07171e-10	EBPL		84650	emopamil binding protein-like [Source:HGNC Symbol;Acc:HGNC:18061]	13	49660723	49691475
ENSG00000188659	0.73	1.91	2.13	3.94	3.19	3.07	-1.42456	1.0134e-10	7.20297e-10	SAXO2		283726	stabilizer of axonemal microtubules 2 [Source:HGNC Symbol;Acc:HGNC:33727]	15	82262810	82284930
ENSG00000132205	0.74	1.07	1.12	0.85	0.44	0.64	1.15711	1.02282e-10	7.26313e-10	EMILIN2	NM_032048	84034	elastin microfibril interfacer 2 [Source:HGNC Symbol;Acc:HGNC:19881]	18	2847030	2915993
ENSG00000149256	1.12	2.41	4.22	0.77	0.65	1.67	1.32421	1.13849e-10	8.05424e-10	TENM4	NM_001098816	26011	teneurin transmembrane protein 4 [Source:HGNC Symbol;Acc:HGNC:29945]	11	78652831	79440948
ENSG00000198416	0.13	0.2	0.25	0.96	0.58	0.71	-1.81098	1.15706e-10	8.18173e-10	ZNF658B			zinc finger protein 658B, pseudogene [Source:HGNC Symbol;Acc:HGNC:32033]	9	39443815	39508885
ENSG00000041515	0.19	0.29	0.23	0.77	0.52	0.91	-1.5138	1.19698e-10	8.46007e-10	MYO16		23026	myosin XVI [Source:HGNC Symbol;Acc:HGNC:29822]	13	108596152	109208007
ENSG00000104814	3.05	2.36	3.7	12.63	12.24	13.09	-1.40764	1.29837e-10	9.14644e-10	MAP4K1		11184	mitogen-activated protein kinase kinase kinase kinase 1 [Source:HGNC Symbol;Acc:HGNC:6863]	19	38587641	38618882
ENSG00000187796	0.52	0.75	1	2.58	1.82	3.27	-1.28641	1.34197e-10	9.44069e-10	CARD9		64170	caspase recruitment domain family, member 9 [Source:HGNC Symbol;Acc:HGNC:16391]	9	136361903	136373681
ENSG00000205426	2	1.74	1.56	0.46	0.41	0.54	2.15259	1.36354e-10	9.58795e-10	KRT81	NM_002281	3887	keratin 81, type II [Source:HGNC Symbol;Acc:HGNC:6458]	12	52285913	52291534
ENSG00000187664	0.11	0.08	0.1	0.45	0.55	0.6	-2.15746	1.45615e-10	1.02201e-09	HAPLN4	NM_023002	404037	hyaluronan and proteoglycan link protein 4 [Source:HGNC Symbol;Acc:HGNC:31357]	19	19255641	19262796
ENSG00000186642	0.65	1.44	0.98	0.42	0.45	0.75	1.6814	1.49167e-10	1.04549e-09	PDE2A	NM_002599	5138	phosphodiesterase 2A, cGMP-stimulated [Source:HGNC Symbol;Acc:HGNC:8777]	11	72576141	72674591
ENSG00000256771	1.25	1.73	1.37	3.1	2.26	3.28	-1.1905	1.49264e-10	1.04568e-09	ZNF253		56242	zinc finger protein 253 [Source:HGNC Symbol;Acc:HGNC:13497]	19	19865886	19894674
ENSG00000185432	1.27	1.69	1.87	4.48	3.3	3.72	-1.12961	1.51672e-10	1.06156e-09	METTL7A		25840	methyltransferase like 7A [Source:HGNC Symbol;Acc:HGNC:24550]	12	50923472	50932517
ENSG00000198934	0.09	0.14	0.13	0.58	0.35	0.62	-1.90264	1.52526e-10	1.06704e-09	MAGEE1	NM_020932	57692	melanoma antigen family E1 [Source:HGNC Symbol;Acc:HGNC:24934]	X	76427724	76431353
ENSG00000196793	2.03	3.68	4.04	7.74	5.1	8.07	-1.02276	1.57549e-10	1.10116e-09	ZNF239	NM_005674	8187	zinc finger protein 239 [Source:HGNC Symbol;Acc:HGNC:13031]	10	43556344	43574618
ENSG00000161798	1	1.66	1	3.8	3.21	5.44	-1.55279	1.58126e-10	1.10418e-09	AQP5	NM_001651	362	aquaporin 5 [Source:HGNC Symbol;Acc:HGNC:638]	12	49961870	49965681
ENSG00000230873	0.43	0.48	0.5	1.93	1.63	1.86	-1.79684	1.61007e-10	1.12326e-09	STMND1		401236	stathmin domain containing 1 [Source:HGNC Symbol;Acc:HGNC:44668]	6	17102258	17131372
ENSG00000184908	0.34	0.5	0.31	1.87	1.18	1.39	-1.76038	1.65613e-10	1.15326e-09	CLCNKB	NM_000085	1188	chloride channel, voltage-sensitive Kb [Source:HGNC Symbol;Acc:HGNC:2027]	1	16043736	16057308
ENSG00000196277	0.8	1.25	1.27	0.47	0.18	0.33	1.71865	1.67097e-10	1.16252e-09	GRM7		2917	glutamate receptor, metabotropic 7 [Source:HGNC Symbol;Acc:HGNC:4599]	3	6770001	7741533
ENSG00000049769	1.03	1.83	1.11	3.99	3.05	3.66	-1.37749	1.71453e-10	1.19173e-09	PPP1R3F		89801	protein phosphatase 1, regulatory subunit 3F [Source:HGNC Symbol;Acc:HGNC:14944]	X	49269843	49301461
ENSG00000261438	0.84	1.41	1.87	0.35	0.26	0.53	2.04062	1.78524e-10	1.23974e-09					10	89015836	89017059
ENSG00000254389	0.48	0.58	0.7	1.94	1.49	1.93	-1.44664	1.8167e-10	1.261e-09	RHPN1-AS1		78998	RHPN1 antisense RNA 1 (head to head) [Source:HGNC Symbol;Acc:HGNC:28457]	8	143366631	143368548
ENSG00000159403	2.21	3.26	2.81	7.36	5.38	6.66	-1.11695	1.87694e-10	1.30103e-09	C1R	NM_001733	715	complement component 1, r subcomponent [Source:HGNC Symbol;Acc:HGNC:1246]	12	7080209	7092607
ENSG00000186026	0.66	1.14	1.42	2.52	2.53	3.02	-1.20997	1.91272e-10	1.32522e-09	ZNF284	NM_001037813	342909	zinc finger protein 284 [Source:HGNC Symbol;Acc:HGNC:13078]	19	44072144	44089613
ENSG00000126368	2.21	4.07	3.56	1.77	1.28	2.17	1.07614	1.97048e-10	1.36399e-09	NR1D1	NM_021724	9572	nuclear receptor subfamily 1, group D, member 1 [Source:HGNC Symbol;Acc:HGNC:7962]	17	40092787	40100725
ENSG00000115252	0.08	0.23	0.16	0.61	0.66	1.23	-2.13094	1.99928e-10	1.38265e-09	PDE1A	NM_001258312	5136	phosphodiesterase 1A, calmodulin-dependent [Source:HGNC Symbol;Acc:HGNC:8774]	2	182140036	182523192
ENSG00000168116	2.41	2.24	2.55	7.13	6.76	6.67	-1.51774	2.00278e-10	1.38444e-09	KIAA1586	NM_001286275	57691	KIAA1586 [Source:HGNC Symbol;Acc:HGNC:21360]	6	57046532	57055239
ENSG00000133256	0.17	0.3	0.19	1.04	1.04	1.21	-2.0747	2.00668e-10	1.3865e-09	PDE6B	NM_001145291	5158	phosphodiesterase 6B, cGMP-specific, rod, beta [Source:HGNC Symbol;Acc:HGNC:8786]	4	625584	670782
ENSG00000154553	0.57	0.64	0.67	0.19	0.33	0.19	2.05795	2.01034e-10	1.38839e-09	PDLIM3	NM_014476	27295	PDZ and LIM domain 3 [Source:HGNC Symbol;Acc:HGNC:20767]	4	185500660	185535612
ENSG00000173175	0.14	0.28	0.24	0.88	0.59	0.48	-1.63339	2.05181e-10	1.41574e-09	ADCY5	NM_183357	111	adenylate cyclase 5 [Source:HGNC Symbol;Acc:HGNC:236]	3	123282296	123449758
ENSG00000140853	2.02	2.68	3.02	1.73	0.96	1.35	1.20088	2.14086e-10	1.47516e-09	NLRC5		84166	NLR family, CARD domain containing 5 [Source:HGNC Symbol;Acc:HGNC:29933]	16	56989485	57083531
ENSG00000165572	0.96	1.54	1.51	3.18	2.88	2.98	-1.04225	2.17057e-10	1.49427e-09	KBTBD6	NM_152903	89890	kelch repeat and BTB (POZ) domain containing 6 [Source:HGNC Symbol;Acc:HGNC:25340]	13	41127569	41132746
ENSG00000162814	1.28	1.43	1.86	4.54	3.92	4.08	-1.52485	2.20515e-10	1.516e-09	SPATA17		128153	spermatogenesis associated 17 [Source:HGNC Symbol;Acc:HGNC:25184]	1	217631324	217871696
ENSG00000152256	2.33	4.13	3.71	8.1	4.63	6.07	-1.03955	2.31487e-10	1.58638e-09	PDK1		5163	pyruvate dehydrogenase kinase, isozyme 1 [Source:HGNC Symbol;Acc:HGNC:8809]	2	172555373	172608669
ENSG00000248554	0.59	0.78	0.4	3.18	2.18	3.78	-2.12288	2.31946e-10	1.58881e-09					5	43511058	43521811
ENSG00000169991	1.55	2.51	1.99	0.87	0.54	0.76	1.39896	2.33793e-10	1.60073e-09	IFFO2	NM_001136265	126917	intermediate filament family orphan 2 [Source:HGNC Symbol;Acc:HGNC:27006]	1	18904281	18956686
ENSG00000147459	0.19	0.11	0.4	0.54	0.41	1.62	-2.64749	2.36748e-10	1.61876e-09	DOCK5		80005	dedicator of cytokinesis 5 [Source:HGNC Symbol;Acc:HGNC:23476]	8	25184723	25418082
ENSG00000040608	1.96	3.6	3.19	7.19	4.7	7.48	-1.00946	2.43387e-10	1.66115e-09	RTN4R		65078	reticulon 4 receptor [Source:HGNC Symbol;Acc:HGNC:18601]	22	20241415	20283246
ENSG00000056558	0.12	0.24	0.29	0.7	0.48	0.77	-1.43952	2.46365e-10	1.6792e-09	TRAF1	NM_005658	7185	TNF receptor-associated factor 1 [Source:HGNC Symbol;Acc:HGNC:12031]	9	120902393	120929173
ENSG00000133114	3.86	5.48	4.56	9.78	8.94	10.77	-1.01311	2.48398e-10	1.69229e-09	GPALPP1		55425	GPALPP motifs containing 1 [Source:HGNC Symbol;Acc:HGNC:20298]	13	44989529	45037669
ENSG00000204379	4.91	5.71	5.3	1.18	1.49	1.54	2.01471	2.54182e-10	1.73013e-09	XAGE1A		653067	X antigen family, member 1A [Source:HGNC Symbol;Acc:HGNC:4111]	X	52495676	52500812
ENSG00000106991	1.28	2.03	2.35	4.13	2.6	4.02	-1.14932	2.67602e-10	1.81738e-09	ENG	NM_001114753	2022	endoglin [Source:HGNC Symbol;Acc:HGNC:3349]	9	127815012	127854756
ENSG00000060982	139.52	227.3	244.92	83.37	52.19	118.98	1.17235	2.73297e-10	1.85439e-09	BCAT1	NM_005504	586	branched chain amino-acid transaminase 1, cytosolic [Source:HGNC Symbol;Acc:HGNC:976]	12	24810022	24949459
ENSG00000142089	29.42	32.75	21.61	140.83	100.36	91.42	-1.77508	2.7535e-10	1.86664e-09	IFITM3	NM_021034	10410	interferon induced transmembrane protein 3 [Source:HGNC Symbol;Acc:HGNC:5414]	11	319669	327537
ENSG00000214447	0.48	0.64	0.83	1.99	1.43	1.93	-1.31624	2.86302e-10	1.93655e-09	FAM187A		388389	family with sequence similarity 187, member A [Source:HGNC Symbol;Acc:HGNC:35153]	17	44899712	44905390
ENSG00000152192	0.5	0.88	0.86	1.68	1.5	2.19	-1.1041	2.89619e-10	1.9581e-09	POU4F1	NM_006237	5457	POU class 4 homeobox 1 [Source:HGNC Symbol;Acc:HGNC:9218]	13	78598362	78603560
ENSG00000106460	6.56	13.24	12.8	27.29	22.25	30.25	-1.42284	3.12076e-10	2.10241e-09	TMEM106B	NM_001134232	54664	transmembrane protein 106B [Source:HGNC Symbol;Acc:HGNC:22407]	7	12211241	12243367
ENSG00000144278	3.02	5.5	6.84	2.65	1.68	2.45	1.09537	3.13159e-10	2.10876e-09	GALNT13	NM_052917	114805	polypeptide N-acetylgalactosaminyltransferase 13 [Source:HGNC Symbol;Acc:HGNC:23242]	2	153871913	154453849
ENSG00000265399	2.06	2.47	3.51	1.27	0.83	0.83	1.57888	3.19422e-10	2.14902e-09					18	3190397	3247277
ENSG00000102032	0.31	0.37	0.4	1.43	1.09	2.03	-1.90467	3.27544e-10	2.2017e-09	RENBP	NM_002910	5973	renin binding protein [Source:HGNC Symbol;Acc:HGNC:9959]	X	153935263	153944691
ENSG00000155961	0.4	0.62	0.72	1.68	1.11	1.69	-1.21994	3.35026e-10	2.251e-09	RAB39B	NM_171998	116442	RAB39B, member RAS oncogene family [Source:HGNC Symbol;Acc:HGNC:16499]	X	155258241	155264589
ENSG00000204950	0.48	0.77	0.66	0.26	0.1	0.12	2.00409	3.45777e-10	2.32013e-09	LRRC10B	NM_001145077	390205	leucine rich repeat containing 10B [Source:HGNC Symbol;Acc:HGNC:37215]	11	61508800	61511018
ENSG00000017427	6.15	6.36	9.2	2.48	1.89	4.16	1.26302	3.6398e-10	2.43363e-09	IGF1	NM_000618	3479	insulin-like growth factor 1 (somatomedin C) [Source:HGNC Symbol;Acc:HGNC:5464]	12	102395867	102480645
ENSG00000134326	1.1	1.84	1.84	0.79	0.74	0.87	1.49413	3.6965e-10	2.46935e-09	CMPK2	NM_207315	129607	cytidine monophosphate (UMP-CMP) kinase 2, mitochondrial [Source:HGNC Symbol;Acc:HGNC:27015]	2	6840570	6866635
ENSG00000164078	0.55	0.64	0.74	2.05	1.66	1.17	-1.32547	3.86537e-10	2.57874e-09	MST1R	NM_002447	4486	macrophage stimulating 1 receptor [Source:HGNC Symbol;Acc:HGNC:7381]	3	49887002	49903873
ENSG00000184489	3.13	3.9	2.7	9.36	6.92	8.58	-1.09714	3.9663e-10	2.6414e-09	PTP4A3		11156	protein tyrosine phosphatase type IVA, member 3 [Source:HGNC Symbol;Acc:HGNC:9636]	8	141391993	141432454
ENSG00000278948	5.03	8.92	11.22	4.34	2.68	5.14	1.19795	3.98574e-10	2.65318e-09					22	37943050	37944898
ENSG00000164124	2.12	2.32	2.11	4.4	4.24	5.23	-1.00447	4.09761e-10	2.72525e-09	TMEM144		55314	transmembrane protein 144 [Source:HGNC Symbol;Acc:HGNC:25633]	4	158201604	158255411
ENSG00000128596	1.18	2.2	3.12	0.98	0.18	1.09	1.63817	4.11438e-10	2.73519e-09	CCDC136		64753	coiled-coil domain containing 136 [Source:HGNC Symbol;Acc:HGNC:22225]	7	128790757	128822132
ENSG00000197915	0.24	0.34	0.69	1.92	0.99	1.8	-1.75075	4.60285e-10	3.04785e-09	HRNR	NM_001009931	388697	hornerin [Source:HGNC Symbol;Acc:HGNC:20846]	1	152212082	152224193
ENSG00000075089	6.09	9.79	9.47	18.23	16.86	21.5	-1.00958	4.63545e-10	3.06809e-09	ACTR6		64431	ARP6 actin-related protein 6 homolog (yeast) [Source:HGNC Symbol;Acc:HGNC:24025]	12	100199122	100241865
ENSG00000123405	0.26	0.4	0.26	1.25	0.91	1.47	-1.82046	4.80661e-10	3.1786e-09	NFE2	NM_006163	4778	nuclear factor, erythroid 2 [Source:HGNC Symbol;Acc:HGNC:7780]	12	54292111	54301121
ENSG00000182489	0.06	0.08	0.15	0.54	0.4	0.56	-2.13975	4.92068e-10	3.25118e-09	XKRX	NM_212559	402415	XK, Kell blood group complex subunit-related, X-linked [Source:HGNC Symbol;Acc:HGNC:29845]	X	100913445	100929433
ENSG00000204758	0.88	1.82	2.34	0.52	0.44	0.89	1.75871	5.19985e-10	3.42814e-09			100268168		5	172954786	172959392
ENSG00000282031	3.17	2.91	4.93	11.55	10.9	12.55	-1.50238	5.21065e-10	3.43375e-09		NM_001282610	51643	transmembrane BAX inhibitor motif containing 4 [Source:EntrezGene;Acc:51643]	12	66137960	66169896
ENSG00000175093	0.17	0.21	0.16	0.95	0.61	1.29	-1.99793	5.36356e-10	3.5299e-09	SPSB4	NM_080862	92369	splA/ryanodine receptor domain and SOCS box containing 4 [Source:HGNC Symbol;Acc:HGNC:30630]	3	141051402	141148611
ENSG00000120885	144.81	191.09	172.66	508.7	385.21	366.19	-1.15548	5.3954e-10	3.54776e-09	CLU	NM_001831	1191	clusterin [Source:HGNC Symbol;Acc:HGNC:2095]	8	27596917	27615031
ENSG00000134152	9.18	14.68	15.56	25.99	21.79	33.79	-1.09555	5.83845e-10	3.82909e-09	KATNBL1	NM_024713	79768	katanin p80 subunit B-like 1 [Source:HGNC Symbol;Acc:HGNC:26199]	15	34140674	34210096
ENSG00000237330	0.21	0.39	0.42	1.34	0.83	1.57	-1.7084	5.98098e-10	3.91576e-09	RNF223	NM_001205252	401934	ring finger protein 223 [Source:HGNC Symbol;Acc:HGNC:40020]	1	1070966	1074307
ENSG00000278811	0.7	1.2	1.24	0.44	0.45	0.47	1.40116	6.08487e-10	3.98033e-09	LINC00624		100289211	long intergenic non-protein coding RNA 624 [Source:HGNC Symbol;Acc:HGNC:44254]	1	147258885	147517875
ENSG00000186354	0.54	0.93	0.87	0.17	0.24	0.24	1.6479	6.10062e-10	3.98718e-09	C9orf47	NM_001142413	286223	chromosome 9 open reading frame 47 [Source:HGNC Symbol;Acc:HGNC:23669]	9	88990863	88996140
ENSG00000184524	8.59	14.68	10.61	4.44	3.91	7.31	1.20471	6.13533e-10	4.00813e-09	CEND1	NM_016564	51286	cell cycle exit and neuronal differentiation 1 [Source:HGNC Symbol;Acc:HGNC:24153]	11	787104	790123
ENSG00000188629	1.95	2.12	2.42	0.7	0.24	0.74	2.11982	6.17556e-10	4.03267e-09	ZNF177	NM_003451	7730	zinc finger protein 177 [Source:HGNC Symbol;Acc:HGNC:12966]	19	9363020	9382617
ENSG00000168702	0.4	1.06	0.8	1.08	0.91	1.16	-1.08778	6.21882e-10	4.05741e-09	LRP1B	NM_018557	53353	low density lipoprotein receptor-related protein 1B [Source:HGNC Symbol;Acc:HGNC:6693]	2	140231423	142131701
ENSG00000152503	2.24	4.13	5.17	0.63	0.44	1.31	2.45054	6.25014e-10	4.07609e-09	TRIM36	NM_018700	55521	tripartite motif containing 36 [Source:HGNC Symbol;Acc:HGNC:16280]	5	115124762	115180546
ENSG00000242539	5.24	11.88	9.58	3.38	1	4.47	1.66094	6.33105e-10	4.12351e-09					3	179396961	179399191
ENSG00000110881	2.32	4.07	3.26	7.36	5.1	8.08	-1.00677	6.40649e-10	4.16905e-09	ASIC1	NM_020039	41	acid sensing (proton gated) ion channel 1 [Source:HGNC Symbol;Acc:HGNC:100]	12	50057548	50083611
ENSG00000168297	7.79	13.83	11.77	5.08	3.42	8.2	1.1651	6.44566e-10	4.19274e-09	PXK	NM_017771	54899	PX domain containing serine/threonine kinase [Source:HGNC Symbol;Acc:HGNC:23326]	3	58332880	58426126
ENSG00000196338	0.19	0.19	0.25	0.96	0.6	0.81	-1.82107	6.52052e-10	4.23595e-09	NLGN3		54413	neuroligin 3 [Source:HGNC Symbol;Acc:HGNC:14289]	X	71144831	71171201
ENSG00000128606	3.06	5.25	2.82	1.29	0.96	1.99	1.64782	6.56498e-10	4.263e-09	LRRC17	NM_001031692	10234	leucine rich repeat containing 17 [Source:HGNC Symbol;Acc:HGNC:16895]	7	102912991	102944949
ENSG00000270074	0.28	0.7	0.29	2.04	1.27	2.93	-2.10199	6.66004e-10	4.32287e-09					8	12412827	12414373
ENSG00000228835	2.1	2.95	3.83	6.8	5.48	7.66	-1.01351	6.8358e-10	4.43505e-09					18	32769795	32774413
ENSG00000187185	1.71	3.83	3.46	0.96	0.66	1	1.74962	7.01817e-10	4.55141e-09					16	57798186	57816946
ENSG00000182873	2.53	4.04	5.1	9.27	7.14	10.96	-1.11607	7.34637e-10	4.75609e-09					1	2181794	2184389
ENSG00000185112	4.24	7.66	5.7	3.63	2.62	3.38	1.01944	8.05113e-10	5.19898e-09	FAM43A	NM_153690	131583	family with sequence similarity 43, member A [Source:HGNC Symbol;Acc:HGNC:26888]	3	194686544	194689037
ENSG00000226314	0.41	0.56	0.46	1.65	1.46	2.4	-1.74446	8.40627e-10	5.42136e-09	ZNF192P1		651302	zinc finger protein 192 pseudogene 1 [Source:HGNC Symbol;Acc:HGNC:18777]	6	28161781	28169594
ENSG00000204516	3.78	5.98	5.41	2.68	2.07	3.64	1.02701	8.74735e-10	5.62932e-09	MICB	NM_001289161	4277	MHC class I polypeptide-related sequence B [Source:HGNC Symbol;Acc:HGNC:7091]	6	31494881	31511124
ENSG00000151778	1.46	1.89	1.53	5.27	3.93	6.02	-1.42065	9.00047e-10	5.78974e-09	SERP2		387923	stress-associated endoplasmic reticulum protein family member 2 [Source:HGNC Symbol;Acc:HGNC:20607]	13	44373665	44397714
ENSG00000021762	0.53	2.47	2.92	3.9	3.83	4.54	-1.36296	9.05701e-10	5.82328e-09	OSBPL5		114879	oxysterol binding protein-like 5 [Source:HGNC Symbol;Acc:HGNC:16392]	11	3087116	3166739
ENSG00000253200	0.69	1.24	1.41	2.97	2.05	2.87	-1.10895	9.06033e-10	5.82328e-09					8	22613908	22616657
ENSG00000006747	1.08	1.97	1.95	0.07	0.31	0.31	3.22219	9.08335e-10	5.8356e-09	SCIN		85477	scinderin [Source:HGNC Symbol;Acc:HGNC:21695]	7	12570577	12660179
ENSG00000065989	0.39	0.44	0.45	1.48	0.97	1.35	-1.27828	9.27089e-10	5.94849e-09	PDE4A	NM_001243121	5141	phosphodiesterase 4A, cAMP-specific [Source:HGNC Symbol;Acc:HGNC:8780]	19	10416773	10469631
ENSG00000169122	2.58	4.59	3.16	1.76	1.3	1.88	1.09415	9.4945e-10	6.08421e-09	FAM110B		90362	family with sequence similarity 110, member B [Source:HGNC Symbol;Acc:HGNC:28587]	8	57994509	58204279
ENSG00000164619	8.86	11.73	9.42	1.83	0.94	3.8	2.12038	1.05208e-09	6.71625e-09	BMPER		168667	BMP binding endothelial regulator [Source:HGNC Symbol;Acc:HGNC:24154]	7	33904911	34155872
ENSG00000136866	0.42	0.72	0.83	1.73	1.48	2.06	-1.2923	1.06216e-09	6.77772e-09	ZFP37	NM_003408	7539	ZFP37 zinc finger protein [Source:HGNC Symbol;Acc:HGNC:12863]	9	113038380	113056759
ENSG00000124785	0.18	0.5	0.26	1.06	0.89	2.03	-2.14692	1.07965e-09	6.87974e-09	NRN1	NM_016588	51299	neuritin 1 [Source:HGNC Symbol;Acc:HGNC:17972]	6	5997999	6007605
ENSG00000105516	1.35	2.04	2.38	6.72	4.33	4.46	-1.01921	1.08991e-09	6.93721e-09	DBP	NM_001352	1628	D site of albumin promoter (albumin D-box) binding protein [Source:HGNC Symbol;Acc:HGNC:2697]	19	48630030	48637438
ENSG00000100100	0.49	0.87	0.94	2.26	1.45	2.14	-1.24172	1.10584e-09	7.03565e-09	PIK3IP1	NM_052880	113791	phosphoinositide-3-kinase interacting protein 1 [Source:HGNC Symbol;Acc:HGNC:24942]	22	31281593	31292534
ENSG00000100003	2.15	3.06	2.54	6.12	4.59	9.36	-1.09945	1.14125e-09	7.25179e-09	SEC14L2	NM_012429	23541	SEC14-like lipid binding 2 [Source:HGNC Symbol;Acc:HGNC:10699]	22	30396857	30425317
ENSG00000139832	1.63	1.76	1.78	5.18	3.54	5.64	-1.25979	1.17092e-09	7.43717e-09	RAB20	NM_017817	55647	RAB20, member RAS oncogene family [Source:HGNC Symbol;Acc:HGNC:18260]	13	110523066	110561733
ENSG00000184163	0.88	1.01	1.69	4.42	2.57	3.37	-1.71605	1.17993e-09	7.48492e-09	FAM132A		388581	family with sequence similarity 132, member A [Source:HGNC Symbol;Acc:HGNC:32308]	1	1242446	1246722
ENSG00000264207	1.19	2.05	2.59	5.08	4.04	5.39	-1.1907	1.19122e-09	7.55337e-09					1	149861271	149862504
ENSG00000197565	1.12	1.91	2.41	1.14	0.74	1.04	1.00901	1.19993e-09	7.60221e-09	COL4A6	NM_033641	1288	collagen, type IV, alpha 6 [Source:HGNC Symbol;Acc:HGNC:2208]	X	108155607	108439497
ENSG00000220842	51.33	73.26	64.11	146.89	216.35	189.66	-1.42685	1.20647e-09	7.63724e-09					10	120354701	120355183
ENSG00000227028	2.47	4.01	4.79	0.95	0.98	2.02	1.7626	1.21083e-09	7.66167e-09	SLC8A1-AS1		100128590	SLC8A1 antisense RNA 1 [Source:HGNC Symbol;Acc:HGNC:44102]	2	39786453	40255209
ENSG00000229715	0.89	1.6	1.57	0.51	0.39	0.48	1.57713	1.22368e-09	7.73972e-09	EEF1DP3			eukaryotic translation elongation factor 1 delta pseudogene 3 [Source:HGNC Symbol;Acc:HGNC:30486]	13	31846841	31953472
ENSG00000116039	0.64	0.47	0.54	3.4	2.05	1.5	-2.17032	1.23189e-09	7.78516e-09	ATP6V1B1	NM_001692	525	ATPase, H+ transporting, lysosomal 56/58kDa, V1 subunit B1 [Source:HGNC Symbol;Acc:HGNC:853]	2	70935882	70965406
ENSG00000178162	0.18	0.31	0.13	1.01	0.7	0.72	-2.01503	1.25401e-09	7.92163e-09	FAR2P2			fatty acyl CoA reductase 2 pseudogene 2 [Source:HGNC Symbol;Acc:HGNC:49279]	2	130416755	130431363
ENSG00000164362	0.21	0.4	0.47	1.32	0.9	1.2	-1.49163	1.29118e-09	8.14957e-09	TERT		7015	telomerase reverse transcriptase [Source:HGNC Symbol;Acc:HGNC:11730]	5	1253147	1295069
ENSG00000106123	0.59	1.25	0.72	3.29	1.84	2.19	-1.32814	1.29573e-09	8.17146e-09	EPHB6		2051	EPH receptor B6 [Source:HGNC Symbol;Acc:HGNC:3396]	7	142855061	142871094
ENSG00000074590	6.11	11.14	14.63	4.34	3.15	6.98	1.15308	1.30814e-09	8.24491e-09	NUAK1	NM_014840	9891	NUAK family, SNF1-like kinase, 1 [Source:HGNC Symbol;Acc:HGNC:14311]	12	106063340	106140033
ENSG00000164211	3.68	7.39	6.66	11.72	10.63	13.82	-1.161	1.30846e-09	8.24491e-09	STARD4	NM_139164	134429	StAR-related lipid transfer (START) domain containing 4 [Source:HGNC Symbol;Acc:HGNC:18058]	5	111496033	111512590
ENSG00000118495	3.99	6.68	5.61	2.32	1.59	3.18	1.1283	1.31721e-09	8.29653e-09	PLAGL1	NM_001289044	5325	pleiomorphic adenoma gene-like 1 [Source:HGNC Symbol;Acc:HGNC:9046]	6	143940300	144064599
ENSG00000132854	1.41	2.41	2.69	5.77	3.39	9.4	-1.38722	1.40296e-09	8.81828e-09	KANK4		163782	KN motif and ankyrin repeat domains 4 [Source:HGNC Symbol;Acc:HGNC:27263]	1	62236979	62319414
ENSG00000165487	4.28	6.71	6.8	11.72	12.3	14.8	-1.04535	1.41044e-09	8.86162e-09	MICU2		221154	mitochondrial calcium uptake 2 [Source:HGNC Symbol;Acc:HGNC:31830]	13	21492691	21604214
ENSG00000273295	0.34	0.67	0.78	1.82	1.05	1.84	-1.26089	1.46019e-09	9.15131e-09					22	23901432	23907068
ENSG00000145864	0.13	0.29	0.25	0.73	0.49	0.59	-1.77654	1.47241e-09	9.2241e-09	GABRB2		2561	gamma-aminobutyric acid (GABA) A receptor, beta 2 [Source:HGNC Symbol;Acc:HGNC:4082]	5	161288429	161549044
ENSG00000175793	1.6	2.46	2.1	5.84	4.25	5.12	-1.14755	1.5081e-09	9.43596e-09	SFN	NM_006142	2810	stratifin [Source:HGNC Symbol;Acc:HGNC:10773]	1	26863138	26864457
ENSG00000279713	0.81	0.77	1.3	0.36	0.2	0.24	1.95904	1.51898e-09	9.49615e-09					17	62679403	62681354
ENSG00000167468	427.12	390.94	394.55	215.41	165.23	197.66	1.29324	1.53385e-09	9.5812e-09	GPX4	NM_002085	2879	glutathione peroxidase 4 [Source:HGNC Symbol;Acc:HGNC:4556]	19	1103926	1106791
ENSG00000124749	0.2	0.46	0.43	1.84	0.65	0.83	-1.58955	1.53464e-09	9.58214e-09	COL21A1		81578	collagen, type XXI, alpha 1 [Source:HGNC Symbol;Acc:HGNC:17025]	6	56056590	56394094
ENSG00000230699	0.1	0.17	0.29	0.8	0.54	1.3	-2.07818	1.55847e-09	9.72691e-09					1	911435	914948
ENSG00000013725	0.39	0.67	0.42	1.29	0.75	1.54	-1.63796	1.5771e-09	9.83912e-09	CD6	NM_006725	923	CD6 molecule [Source:HGNC Symbol;Acc:HGNC:1691]	11	60971680	61020377
ENSG00000162999	0.07	0.29	0.07	0.72	0.69	0.42	-2.02853	1.59604e-09	9.95314e-09	DUSP19	NM_001142314	142679	dual specificity phosphatase 19 [Source:HGNC Symbol;Acc:HGNC:18894]	2	183078559	183100005
ENSG00000196159	1.77	2.75	4.01	1.44	0.8	1.75	1.28593	1.60448e-09	9.99756e-09	FAT4	NM_024582	79633	FAT atypical cadherin 4 [Source:HGNC Symbol;Acc:HGNC:23109]	4	125316399	125492932
ENSG00000106006	0.15	0.72	0.17	2.23	1.25	1.98	-2.29335	1.64724e-09	1.02555e-08	HOXA6	NM_024014	3203	homeobox A6 [Source:HGNC Symbol;Acc:HGNC:5107]	7	27145396	27150603
ENSG00000128242	0.33	0.31	0.41	1.8	1.03	1.73	-1.97694	1.67329e-09	1.04079e-08	GAL3ST1		9514	galactose-3-O-sulfotransferase 1 [Source:HGNC Symbol;Acc:HGNC:24240]	22	30554635	30574587
ENSG00000153956	3.46	5.31	5.22	2.11	1.58	2.75	1.16605	1.67378e-09	1.04079e-08	CACNA2D1	NM_000722	781	calcium channel, voltage-dependent, alpha 2/delta subunit 1 [Source:HGNC Symbol;Acc:HGNC:1399]	7	81946444	82443798
ENSG00000144821	0.18	0.26	0.13	0.44	0.39	0.48	-1.69276	1.68899e-09	1.04981e-08	MYH15	NM_014981	22989	myosin, heavy chain 15 [Source:HGNC Symbol;Acc:HGNC:31073]	3	108380369	108529322
ENSG00000184584	2.13	3.96	3.23	8.21	5.62	8.02	-1.13837	1.81912e-09	1.12699e-08	TMEM173		340061	transmembrane protein 173 [Source:HGNC Symbol;Acc:HGNC:27962]	5	139475534	139482935
ENSG00000151689	1.61	2.96	2.5	5.03	4.08	5.93	-1.00735	1.82761e-09	1.13178e-08	INPP1	NM_002194	3628	inositol polyphosphate-1-phosphatase [Source:HGNC Symbol;Acc:HGNC:6071]	2	190343470	190371665
ENSG00000079335	3.07	6.33	6.08	2.16	1.89	3.35	1.10822	1.84623e-09	1.14284e-08	CDC14A		8556	cell division cycle 14A [Source:HGNC Symbol;Acc:HGNC:1718]	1	100351734	100520277
ENSG00000204923	0.72	1.09	1.22	0.44	0.4	0.66	1.19407	1.88941e-09	1.16862e-08	FBXO48	NM_001024680	554251	F-box protein 48 [Source:HGNC Symbol;Acc:HGNC:33857]	2	68459419	68467258
ENSG00000189410	0.33	1.18	0.89	0.22	0.23	0.25	1.68676	1.97508e-09	1.21972e-08	SH2D5	NM_001103160	400745	SH2 domain containing 5 [Source:HGNC Symbol;Acc:HGNC:28819]	1	20719732	20732837
ENSG00000102471	7.21	11.47	10.21	19.4	17.14	23	-1.0199	1.98253e-09	1.22371e-08	NDFIP2		54602	Nedd4 family interacting protein 2 [Source:HGNC Symbol;Acc:HGNC:18537]	13	79481124	79556075
ENSG00000108309	0.64	1.12	1.23	3.34	1.52	2.99	-1.51727	2.03719e-09	1.25443e-08	RUNDC3A		10900	RUN domain containing 3A [Source:HGNC Symbol;Acc:HGNC:16984]	17	44308413	44318671
ENSG00000255864	2.63	5.51	5.82	0.87	1.3	2.45	2.02116	2.03728e-09	1.25443e-08					12	24213256	24562590
ENSG00000181143	6.21	9.46	17.76	43.09	25.25	35	-1.56141	2.09798e-09	1.29075e-08	MUC16	NM_024690	94025	mucin 16, cell surface associated [Source:HGNC Symbol;Acc:HGNC:15582]	19	8848844	8981342
ENSG00000171408	1.53	2.8	2.05	0.94	0.83	0.84	1.18047	2.20014e-09	1.35085e-08	PDE7B	NM_018945	27115	phosphodiesterase 7B [Source:HGNC Symbol;Acc:HGNC:8792]	6	135851696	136195574
ENSG00000248672	0.72	1.43	0.9	2.98	1.8	3.11	-1.20522	2.24451e-09	1.3753e-08	LY75-CD302	NM_001198759	100526664	LY75-CD302 readthrough [Source:HGNC Symbol;Acc:HGNC:38828]	2	159771851	159904710
ENSG00000038427	13.97	27.21	38.37	6.33	4.82	13.09	1.89505	2.32767e-09	1.42567e-08	VCAN	NM_004385	1462	versican [Source:HGNC Symbol;Acc:HGNC:2464]	5	83471465	83582303
ENSG00000162614	1.14	2.18	2.35	0.66	0.68	0.85	1.48095	2.36664e-09	1.44778e-08	NEXN		91624	nexilin (F actin binding protein) [Source:HGNC Symbol;Acc:HGNC:29557]	1	77888513	77943895
ENSG00000153294	0.91	1.56	1.56	0.76	0.47	0.78	1.17337	2.36838e-09	1.44826e-08	ADGRF4		221393	adhesion G protein-coupled receptor F4 [Source:HGNC Symbol;Acc:HGNC:19011]	6	47685864	47722021
ENSG00000251003	1.56	2.35	3.17	7.14	5.58	9.03	-1.34065	2.57858e-09	1.57044e-08	ZFPM2-AS1			ZFPM2 antisense RNA 1 [Source:HGNC Symbol;Acc:HGNC:50698]	8	105780246	106060524
ENSG00000183196	0.32	0.34	0.34	0.99	0.71	1.05	-1.2478	2.64231e-09	1.6073e-08	CHST6	NM_021615	4166	carbohydrate (N-acetylglucosamine 6-O) sulfotransferase 6 [Source:HGNC Symbol;Acc:HGNC:6938]	16	75472052	75495384
ENSG00000114656	0.31	0.45	0.3	1.1	0.81	2.01	-1.60057	2.66338e-09	1.61947e-08	KIAA1257		57501	KIAA1257 [Source:HGNC Symbol;Acc:HGNC:29231]	3	128909866	129002690
ENSG00000135116	3.23	5.22	4.97	2.04	1.72	3.63	1.04578	2.75271e-09	1.67244e-08	HRK	NM_003806	8739	harakiri, BCL2 interacting protein [Source:HGNC Symbol;Acc:HGNC:5185]	12	116856144	116881441
ENSG00000261934	0.25	0.59	0.58	0.12	0.15	0.14	2.21563	2.82047e-09	1.71083e-08	PCDHGA9	NM_032089	56107	protocadherin gamma subfamily A, 9 [Source:HGNC Symbol;Acc:HGNC:8707]	5	141402932	141512979
ENSG00000172183	1.79	1.1	1.23	6.37	3.78	4.57	-1.70137	2.90181e-09	1.75667e-08	ISG20	NM_001303234	3669	interferon stimulated exonuclease gene 20kDa [Source:HGNC Symbol;Acc:HGNC:6130]	15	88636153	88656483
ENSG00000142178	3.39	8.09	5.52	2.62	1.71	3.42	1.23368	2.96281e-09	1.79101e-08	SIK1	NM_173354	150094	salt-inducible kinase 1 [Source:HGNC Symbol;Acc:HGNC:11142]	21	43414515	43427128
ENSG00000151789	0.57	0.21	0.09	1.78	0.83	1.43	-2.4877	3.04294e-09	1.83696e-08	ZNF385D	NM_024697	79750	zinc finger protein 385D [Source:HGNC Symbol;Acc:HGNC:26191]	3	21415071	22373321
ENSG00000234665	8.2	10.68	9.97	5.58	4.06	4.49	1.05912	3.07017e-09	1.85265e-08					9	62856999	62898087
ENSG00000142102	0.52	1.13	0.6	2.83	1.67	2.48	-1.26331	3.09687e-09	1.86727e-08	ATHL1		80162	ATH1, acid trehalase-like 1 (yeast) [Source:HGNC Symbol;Acc:HGNC:26210]	11	289135	296107
ENSG00000256234	0.84	1.01	0.81	3.67	3.79	3.34	-1.84227	3.12532e-09	1.88292e-08					12	26211164	26335856
ENSG00000232533	11.63	13.24	15.03	5.21	4.4	8.63	1.35593	3.1813e-09	1.91512e-08					7	143379692	143380495
ENSG00000214049	9.59	16.98	13.76	5.38	3.92	9.23	1.36986	3.18634e-09	1.91739e-08	UCA1		652995	urothelial cancer associated 1 (non-protein coding) [Source:HGNC Symbol;Acc:HGNC:37126]	19	15828961	15836320
ENSG00000227398	0.46	0.7	0.61	0.24	0.24	0.28	1.37872	3.24911e-09	1.95361e-08	KIF9-AS1			KIF9 antisense RNA 1 [Source:HGNC Symbol;Acc:HGNC:26822]	3	47164497	47246601
ENSG00000127329	1.14	1.38	2.26	0.75	0.45	1.13	1.31403	3.26008e-09	1.95942e-08	PTPRB	NM_001109754	5787	protein tyrosine phosphatase, receptor type, B [Source:HGNC Symbol;Acc:HGNC:9665]	12	70515866	70637440
ENSG00000073150	1.59	2.91	2.13	5.71	3.77	5.29	-1.00041	3.34154e-09	2.00519e-08	PANX2	NM_001160300	56666	pannexin 2 [Source:HGNC Symbol;Acc:HGNC:8600]	22	50170731	50180294
ENSG00000091592	0.48	1	0.59	0.38	0.28	0.59	1.71273	3.7986e-09	2.27224e-08	NLRP1		22861	NLR family, pyrin domain containing 1 [Source:HGNC Symbol;Acc:HGNC:14374]	17	5499427	5619424
ENSG00000198626	0.35	0.72	1.22	0.29	0.17	0.32	1.49441	3.81538e-09	2.28138e-08	RYR2	NM_001035	6262	ryanodine receptor 2 (cardiac) [Source:HGNC Symbol;Acc:HGNC:10484]	1	237042205	237833988
ENSG00000281508	6.86	16.21	12.51	6.72	4.98	6.81	1.06215	3.90976e-09	2.33596e-08	CDR1-AS			CDR1 antisense RNA [Source:HGNC Symbol;Acc:HGNC:48926]	X	140783176	140784660
ENSG00000101445	0.31	0.52	0.48	3.03	1.9	1.24	-2.10076	4.19364e-09	2.50062e-08	PPP1R16B	NM_015568	26051	protein phosphatase 1, regulatory subunit 16B [Source:HGNC Symbol;Acc:HGNC:15850]	20	38805705	38923024
ENSG00000139200	1.55	2.12	2.1	4.49	3.34	4.01	-1.00569	4.36395e-09	2.59807e-08	PIANP	NM_001244015	196500	PILR alpha associated neural protein [Source:HGNC Symbol;Acc:HGNC:25338]	12	6693792	6700800
ENSG00000011638	1.28	2.05	1.76	5.04	3.94	4.78	-1.0807	4.37966e-09	2.6064e-08	TMEM159		57146	transmembrane protein 159 [Source:HGNC Symbol;Acc:HGNC:30136]	16	21158377	21180616
ENSG00000100342	4.16	6.11	5.11	3.34	2.06	3	1.05967	4.44635e-09	2.644e-08	APOL1	NM_003661	8542	apolipoprotein L, 1 [Source:HGNC Symbol;Acc:HGNC:618]	22	36253010	36267530
ENSG00000173917	3.01	4.28	3.14	10.28	8.25	8.64	-1.2164	4.57716e-09	2.71858e-08	HOXB2		3212	homeobox B2 [Source:HGNC Symbol;Acc:HGNC:5113]	17	48540894	48544989
ENSG00000151376	3.75	6.54	5.53	2.98	1.79	2.59	1.08105	4.58925e-09	2.72469e-08	ME3	NM_001014811	10873	malic enzyme 3, NADP(+)-dependent, mitochondrial [Source:HGNC Symbol;Acc:HGNC:6985]	11	86441108	86672636
ENSG00000198453	2.04	3.11	3.87	6.39	5.57	6.85	-1.0599	4.62873e-09	2.74705e-08	ZNF568		374900	zinc finger protein 568 [Source:HGNC Symbol;Acc:HGNC:25392]	19	36916329	36998700
ENSG00000204228	3.47	4.04	4.28	13.3	9.39	9.48	-1.28158	4.65908e-09	2.76072e-08	HSD17B8	NM_014234	7923	hydroxysteroid (17-beta) dehydrogenase 8 [Source:HGNC Symbol;Acc:HGNC:3554]	6	33204642	33206831
ENSG00000089723	1	1.76	1.6	3.9	2.37	3.24	-1.03081	4.70601e-09	2.78634e-08	OTUB2	NM_023112	78990	OTU deubiquitinase, ubiquitin aldehyde binding 2 [Source:HGNC Symbol;Acc:HGNC:20351]	14	94026329	94048930
ENSG00000171262	7.32	9.21	10.76	18.97	29.17	20.1	-1.04364	4.71296e-09	2.78827e-08	FAM98B	NM_173611	283742	family with sequence similarity 98, member B [Source:HGNC Symbol;Acc:HGNC:26773]	15	38454127	38487710
ENSG00000267440	5.17	8.51	6.08	3.3	1.91	2.84	1.446	4.90455e-09	2.8955e-08					17	43680273	43705884
ENSG00000168389	3.37	6.03	5.54	2.75	1.51	3.08	1.16599	5.05591e-09	2.97834e-08	MFSD2A	NM_001287809	84879	major facilitator superfamily domain containing 2A [Source:HGNC Symbol;Acc:HGNC:25897]	1	39955112	39969968
ENSG00000111728	2.89	4.73	5.06	2.03	1.47	2.46	1.11292	5.15854e-09	3.03642e-08	ST8SIA1		6489	ST8 alpha-N-acetyl-neuraminide alpha-2,8-sialyltransferase 1 [Source:HGNC Symbol;Acc:HGNC:10869]	12	22063773	22437041
ENSG00000005961	0.73	0.62	0.81	3.77	2.16	1.79	-1.56536	5.21356e-09	3.06522e-08	ITGA2B		3674	integrin, alpha 2b (platelet glycoprotein IIb of IIb/IIIa complex, antigen CD41) [Source:HGNC Symbol;Acc:HGNC:6138]	17	44372180	44389505
ENSG00000101265	0.07	0.18	0.13	0.4	0.35	0.5	-1.57939	5.26591e-09	3.0936e-08	RASSF2		9770	Ras association (RalGDS/AF-6) domain family member 2 [Source:HGNC Symbol;Acc:HGNC:9883]	20	4780023	4823645
ENSG00000171649	0.16	0.33	0.37	0.63	0.54	1.28	-1.99631	5.28049e-09	3.10095e-08	ZIK1		284307	zinc finger protein interacting with K protein 1 [Source:HGNC Symbol;Acc:HGNC:33104]	19	57578456	57593777
ENSG00000101017	0.78	0.89	0.63	3.51	2.35	3.66	-1.78573	5.33101e-09	3.12819e-08	CD40	NM_001250	958	CD40 molecule, TNF receptor superfamily member 5 [Source:HGNC Symbol;Acc:HGNC:11919]	20	46118272	46129863
ENSG00000273420	4.54	5.17	5.61	14.16	10.49	14.2	-1.15665	5.3533e-09	3.14005e-08					19	33207129	33207639
ENSG00000150456	0.65	1.26	1	2.94	2.15	3.25	-1.46218	5.42801e-09	3.18263e-08	N6AMT2		221143	N-6 adenine-specific DNA methyltransferase 2 (putative) [Source:HGNC Symbol;Acc:HGNC:27351]	13	20728731	20773958
ENSG00000184838	1.35	1.89	1.73	3.72	3.45	5.18	-1.21146	5.43493e-09	3.18545e-08	PRR16	NM_001300783	51334	proline rich 16 [Source:HGNC Symbol;Acc:HGNC:29654]	5	120464278	120687332
ENSG00000080224	1.71	2.48	2.82	1.23	0.71	1.12	1.24213	5.50546e-09	3.22429e-08	EPHA6		285220	EPH receptor A6 [Source:HGNC Symbol;Acc:HGNC:19296]	3	96814581	97752460
ENSG00000064300	2.04	3.6	4.18	0.42	0.42	1.41	2.36269	5.5541e-09	3.25151e-08	NGFR	NM_002507	4804	nerve growth factor receptor [Source:HGNC Symbol;Acc:HGNC:7809]	17	49495293	49515017
ENSG00000136867	2.02	2.8	2.42	1.03	0.96	1.38	1.32467	5.63674e-09	3.29862e-08	SLC31A2	NM_001860	1318	solute carrier family 31 (copper transporter), member 2 [Source:HGNC Symbol;Acc:HGNC:11017]	9	113150942	113164137
ENSG00000100344	0.19	0.62	0.18	1.51	0.96	1	-2.11206	5.65825e-09	3.30992e-08	PNPLA3	NM_025225	80339	patatin-like phospholipase domain containing 3 [Source:HGNC Symbol;Acc:HGNC:18590]	22	43923739	43964488
ENSG00000026025	4.84	8.24	8.92	1.05	1.63	3.53	2.01049	5.76996e-09	3.37396e-08	VIM		7431	vimentin [Source:HGNC Symbol;Acc:HGNC:12692]	10	17228259	17237593
ENSG00000161513	2.58	5.1	3.36	8.73	5.33	9.47	-1.01896	5.7829e-09	3.38022e-08	FDXR		2232	ferredoxin reductase [Source:HGNC Symbol;Acc:HGNC:3642]	17	74862497	74873031
ENSG00000160323	0.46	0.69	0.82	1.35	1.09	1.62	-1.27095	6.42452e-09	3.74512e-08	ADAMTS13		11093	ADAM metallopeptidase with thrombospondin type 1 motif, 13 [Source:HGNC Symbol;Acc:HGNC:1366]	9	133414358	133459402
ENSG00000152804	5.33	8.77	6.48	3.18	3.12	3.49	1.13986	6.61573e-09	3.84915e-08	HHEX	NM_002729	3087	hematopoietically expressed homeobox [Source:HGNC Symbol;Acc:HGNC:4901]	10	92689951	92695646
ENSG00000171097	2.5	3.87	3.93	2.07	1.52	2.29	1.02185	6.6499e-09	3.86754e-08	CCBL1		883	cysteine conjugate-beta lyase, cytoplasmic [Source:HGNC Symbol;Acc:HGNC:1564]	9	128832942	128882494
ENSG00000170545	20.2	25.09	21.89	14.32	10.02	12.48	1.00936	6.67641e-09	3.88147e-08	SMAGP	NM_001031628	57228	small cell adhesion glycoprotein [Source:HGNC Symbol;Acc:HGNC:26918]	12	51244558	51270890
ENSG00000196218	5.96	7.01	6.57	20.26	14.02	14.89	-1.05997	6.78595e-09	3.9406e-08	RYR1	NM_001042723	6261	ryanodine receptor 1 (skeletal) [Source:HGNC Symbol;Acc:HGNC:10483]	19	38433699	38587564
ENSG00000261490	2	2.5	3.04	1.2	1.25	1.5	1.10128	7.06262e-09	4.09183e-08					4	10068089	10073019
ENSG00000272410	4.15	7.52	6.39	3.18	2.4	4.65	1.04243	7.25995e-09	4.20292e-08				Uncharacterized protein [Source:UniProtKB/TrEMBL;Acc:H7C1D0]	3	10249372	10285796
ENSG00000105642	0.18	0.19	0.28	1.04	0.64	0.94	-1.73856	7.41614e-09	4.28678e-08	KCNN1	NM_002248	3780	potassium channel, calcium activated intermediate/small conductance subfamily N alpha, member 1 [Source:HGNC Symbol;Acc:HGNC:6290]	19	17951293	18000080
ENSG00000165621	0.28	0.42	0.51	1.46	0.71	1.76	-1.57867	7.55303e-09	4.35923e-08	OXGR1	NM_080818	27199	oxoglutarate (alpha-ketoglutarate) receptor 1 [Source:HGNC Symbol;Acc:HGNC:4531]	13	96985719	96994730
ENSG00000121743	0.25	0.47	0.42	0.05	0.04	0.18	2.3436	7.78625e-09	4.48697e-08	GJA3	NM_021954	2700	gap junction protein, alpha 3, 46kDa [Source:HGNC Symbol;Acc:HGNC:4277]	13	20138255	20161049
ENSG00000164620	1.74	2.11	1.87	0.76	0.8	0.71	1.54984	7.83634e-09	4.51239e-08	RELL2		285613	RELT-like 2 [Source:HGNC Symbol;Acc:HGNC:26902]	5	141636950	141641077
ENSG00000230074	0.58	1.13	1.71	4.24	3.09	3.96	-1.62396	7.98407e-09	4.59396e-08					9	34665665	34681298
ENSG00000205403	1.45	2.75	2.02	8.02	6.54	4.37	-1.59264	8.01562e-09	4.61035e-08	CFI		3426	complement factor I [Source:HGNC Symbol;Acc:HGNC:5394]	4	109740694	109802179
ENSG00000004799	0.14	0.27	0.25	0.61	0.62	0.66	-1.59174	8.03181e-09	4.61791e-08	PDK4	NM_002612	5166	pyruvate dehydrogenase kinase, isozyme 4 [Source:HGNC Symbol;Acc:HGNC:8812]	7	95583499	95596491
[truncated: 491 more rows]

## Sheet: TOV21G
ensembl_gene_id	TOV21G-PacR_A	TOV21G-PacR_B	TOV21G-PacR_C	TOV21Gctrl_A	TOV21Gctrl_B	TOV21Gctrl_C	log2FoldChange	PValue	FDR	hgnc_symbol	refseq_mrna	entrezgene	description	chromosome_name	start_position	end_position
[truncated: 1,795 more rows]

[truncated: 1 more sheets: Organoids]
